# Supplementary material for: Glycogen Synthase Kinase (GSK) 3β Phosphorylates and Protects Nuclear Myosin 1c from Proteasome-Mediated Degradation to Activate rDNA Transcription in Early G1 Cells
Source: PLoS Genet. 2014 Jun 5;10(6):e1004390. doi: 10.1371/journal.pgen.1004390 (PMC4046919; doi:10.1371/journal.pgen.1004390)
Supplement: Table S3 — Mass spectrometry identification of the fraction of proteins co-immunoprecipitated with the anti-NM1 antibody from total lysates of GSK3β+/+ MEFs treated with the proteasome inhibitor MG132. (XLS) [file pgen.1004390.s011.xls]

## Sheet: Sheet1
Table S3. Mass spectrometry identification of the fraction of proteins co-immunoprecipitated with the anti-NM1 antibody from total lysates
of GSK3b+/+ MEFs treated with the proteasome inhibitor MG132 (related to Figure 6).
Accession	Description	Molecular Function	Cellular Component	Biological Process	MW [kDa]
IPI00118384.1	14-3-3 protein epsilon	catalytic activity; protein binding	cytoplasm; mitochondrion; cytoskeleton	cell differentiation; cellular component movement; development; transport; metabolic process; regulation of biological process	29.1554
	A2	ΔCn	IonScore	Exp Value	RT [min]
	High	0	91.93	4.37626e-08	48.5872
	High	0	83.7	2.00279e-07	104.805
	High	0	58.17	0.00010615	39.3515
	High	0	54.9	0.00023056	90.4036
	High	0	41.3	0.00424029	85.2011
	High	0	39.78	0.00508098	92.6432
	High	0	36.58	0.0119124	91.9469
	High	0	35.79	0.0117185	54.7653
	High	0	35.78	0.0168718	35.8213
	High	0	32.5	0.0138055	49.7754
	A2	ΔCn	IonScore	Exp Value	RT [min]
	High	0	77.06	1.22993e-06	79.4297
	High	0	76.03	1.01904e-06	33.8359
	High	0	64.58	1.91586e-05	111.256
	High	0	52.85	0.000304276	132.414
	High	0	46.31	0.00158339	23.3353
	High	0	41.3	0.00424029	85.2011
	High	0	39.78	0.00508098	92.6432
	High	0	36.61	0.0176801	104.239
	High	0	32.5	0.0138055	49.7754
	Medium	0	31.42	0.0441678	17.0726
IPI01027195.1	15 kDa protein	structural molecule activity	cytoplasm; ribosome; cytosol	metabolic process	15.2355
	A2	ΔCn	IonScore	Exp Value	RT [min]
	High	0	83.69	2.35587e-07	79.4552
	High	0	47.44	0.00120982	48.1377
	A2	ΔCn	IonScore	Exp Value	RT [min]
	High	0	91.58	5.00418e-08	57.2811
	High	0	50.63	0.000565689	53.5522
IPI01027606.1	18 kDa protein	metal ion binding	cytoplasm; endoplasmic reticulum		17.6996
	A2	ΔCn	IonScore	Exp Value	RT [min]
	High	0	47.36	0.00119467	58.5368
	High	0	37.92	0.00913727	14.2285
IPI00828496.2	25 kDa protein	protein binding	nucleus; membrane; organelle lumen; cytoplasm; endoplasmic reticulum; cytoskeleton	regulation of biological process; transport; cell differentiation; development; cell proliferation; cell communication; response to stimulus	25.1192
	A2	ΔCn	IonScore	Exp Value	RT [min]
	High	0	51.65	0.000380939	62.9228
	Medium	0	28.05	0.0506061	27.752
	A2	ΔCn	IonScore	Exp Value	RT [min]
	Medium	0	34.01	0.0274658	58.3038
	Medium	0	33.54	0.0309148	47.3825
	High	0	30.87	0.0172287	86.5699
IPI00108895.2	26S protease regulatory subunit 6B	nucleotide binding; RNA binding; catalytic activity	proteasome; nucleus; cytoplasm; mitochondrion	development; metabolic process; response to stimulus; reproduction	47.3786
	A2	ΔCn	IonScore	Exp Value	RT [min]
	High	0	40.28	0.00433622	100.911
IPI00113262.1	26S proteasome non-ATPase regulatory subunit 14	catalytic activity; protein binding; metal ion binding; enzyme regulator activity	proteasome	metabolic process; response to stimulus; regulation of biological process	34.5546
	A2	ΔCn	IonScore	Exp Value	RT [min]
	High	0	47.54	0.000775269	116.075
	Medium	0	26.87	0.0312495	58.4321
	A2	ΔCn	IonScore	Exp Value	RT [min]
	High	0	34.34	0.00279778	83.5328
IPI01026712.1	30 kDa protein	transporter activity	cytoplasm; mitochondrion; membrane; organelle lumen	transport; regulation of biological process	30.427
	A2	ΔCn	IonScore	Exp Value	RT [min]
	High	0	33.15	0.0176723	64.5815
	Medium	0	32.56	0.0269548	62.3424
	A2	ΔCn	IonScore	Exp Value	RT [min]
	High	0	67.63	2.62327e-06	33.451
	High	0	53.01	0.000360775	44.8511
	High	0	41.9	0.00432911	70.1664
	High	0	40.57	0.00386319	31.9875
	Medium	0	30.83	0.0427475	31.1246
IPI00120475.1	40S ribosomal protein S12	structural molecule activity	cytoplasm; ribosome	metabolic process	14.0922
	A2	ΔCn	IonScore	Exp Value	RT [min]
	High	0	86.98	1.49935e-07	114.182
	High	0	43.88	0.00278707	57.5409
	A2	ΔCn	IonScore	Exp Value	RT [min]
	High	0	61.09	3.20162e-05	15.3871
	High	0	43.64	0.00102938	52.3384
IPI00987717.1	40S ribosomal protein S20-like, partial	structural molecule activity	cytoplasm; ribosome	metabolic process	12.8871
	A2	ΔCn	IonScore	Exp Value	RT [min]
	High	0	40.93	0.00551745	34.8259
	High	0	37.24	0.0122908	34.7581
	A2	ΔCn	IonScore	Exp Value	RT [min]
	High	0	46.69	0.00157395	91.4933
	High	0	40.2	0.00392979	34.5054
	Medium	0	29.49	0.0543184	29.3529
IPI00124709.3	40S ribosomal protein S27-like	structural molecule activity; translation regulator activity; enzyme regulator activity; metal ion binding	nucleus; cytoplasm; ribosome	metabolic process; response to stimulus; cell death; regulation of biological process; cell communication	9.47087
	A2	ΔCn	IonScore	Exp Value	RT [min]
	Medium	0	28.66	0.0400265	28.0513
IPI00222553.7	40S ribosomal protein S29	structural molecule activity; metal ion binding	cytoplasm; ribosome; cytosol	metabolic process	6.6723
	A2	ΔCn	IonScore	Exp Value	RT [min]
	High	0	38.34	0.0111821	24.7591
	A2	ΔCn	IonScore	Exp Value	RT [min]
	High	0	58.17	0.000108284	75.6275
	High	0	41.17	0.00324248	60.3711
	High	0	39.89	0.00728726	109.091
	High	0	36.84	0.0044094	60.6505
	Medium	0	34.9	0.0196583	45.3516
	High	0	34.84	0.0183897	97.5314
	Medium	0	31.2	0.0406218	40.6326
IPI00119930.2	5'-AMP-activated protein kinase subunit gamma-1	nucleotide binding; catalytic activity; protein binding	nucleus; organelle lumen	metabolic process; response to stimulus; regulation of biological process; cell organization and biogenesis	37.4968
	A2	ΔCn	IonScore	Exp Value	RT [min]
	High	0	54.95	5.18221e-05	125.58
	A2	ΔCn	IonScore	Exp Value	RT [min]
	High	0	74.5	1.30217e-06	36.5053
	High	0	56.09	9.3371e-05	73.4446
IPI00989511.1	60S ribosomal protein L17-like	structural molecule activity	cytoplasm; ribosome	metabolic process	21.352
	A2	ΔCn	IonScore	Exp Value	RT [min]
	Medium	0	29.11	0.0594081	14.3822
	A2	ΔCn	IonScore	Exp Value	RT [min]
	High	0	81.35	4.50321e-07	64.5426
IPI00751831.1	60S ribosomal protein L21-like	structural molecule activity	cytoplasm; ribosome	metabolic process	13.2952
	A2	ΔCn	IonScore	Exp Value	RT [min]
	Medium	0	29.58	0.0411425	52.7669
IPI00222546.5	60S ribosomal protein L22	RNA binding; structural molecule activity	cytoplasm; ribosome; cytosol	metabolic process; cell differentiation; development	14.7498
	A2	ΔCn	IonScore	Exp Value	RT [min]
	High	0	52.36	0.000163195	102.906
	High	0	37.85	0.00572566	106.561
	High	0	35.11	0.0187766	45.5239
	High	0	34.84	0.0120903	44.6206
	High	0	32.53	0.00246928	62.476
	Medium	0	22.86	0.0512431	19.537
IPI00461456.1	60S ribosomal protein L23a	nucleotide binding; RNA binding; structural molecule activity; protein binding	nucleus; cytoplasm; ribosome; cytosol	metabolic process; cell proliferation	17.6841
	A2	ΔCn	IonScore	Exp Value	RT [min]
	High	0	61.62	4.34195e-05	57.499
	Medium	0	32.34	0.0339273	13.9682
	Medium	0	29.09	0.0463647	19.9025
	Medium	0	28.05	0.0607116	10.07
IPI00849782.1	60S ribosomal protein L23-like	structural molecule activity	cytoplasm; ribosome	metabolic process	14.4498
	A2	ΔCn	IonScore	Exp Value	RT [min]
	High	0	44.19	0.00231116	81.5385
	High	0	42.59	0.00372346	47.3382
	High	0	26.81	0.00921658	11.2316
	A2	ΔCn	IonScore	Exp Value	RT [min]
	High	0	46.09	0.0016386	33.497
	High	0	38.37	0.0048394	85.9029
IPI00460103.1	60S ribosomal protein L34	structural molecule activity	cytoplasm; ribosome	metabolic process	13.2193
	A2	ΔCn	IonScore	Exp Value	RT [min]
	High	0	33.56	0.00870096	14.5335
IPI00263879.4	60S ribosomal protein L35	structural molecule activity	cytoplasm; ribosome; cytosol	metabolic process	14.5436
	A2	ΔCn	IonScore	Exp Value	RT [min]
	High	0	47.39	0.000451414	39.7801
	High	0	37.97	0.00719741	89.7052
	Medium	0	32.78	0.0240944	68.5029
	Medium	0	31.07	0.0309525	34.4222
IPI00463297.4	60S ribosomal protein L36	structural molecule activity	cytoplasm; ribosome	metabolic process	12.1218
	A2	ΔCn	IonScore	Exp Value	RT [min]
	High	0	36.81	0.0118086	40.6432
	Medium	0	32.21	0.0434949	43.8803
	Medium	0	32.08	0.0492765	51.4543
IPI00225066.8	60S ribosomal protein L36a	structural molecule activity	cytoplasm; ribosome; cytosol	metabolic process; response to stimulus	12.4328
	A2	ΔCn	IonScore	Exp Value	RT [min]
	High	0	39.13	0.00657328	13.5198
	Medium	0	26.44	0.0405171	27.0774
	A2	ΔCn	IonScore	Exp Value	RT [min]
	High	0	43.01	0.00279019	62.2441
	High	0	42.95	0.00252735	51.4013
	High	0	37.3	0.0107908	80.3546
IPI01027007.1	7 kDa protein	RNA binding		metabolic process	6.51211
	A2	ΔCn	IonScore	Exp Value	RT [min]
	High	0	78.56	7.92706e-07	66.5661
	A2	ΔCn	IonScore	Exp Value	RT [min]
	High	0	107.79	8.47509e-10	101.514
	High	0	63.72	2.27384e-05	71.5487
	High	0	61.2	2.21505e-05	51.5473
	High	0	53.1	0.000372232	50.9537
	High	0	52.7	0.000387468	56.5112
	High	0	51.74	0.000391882	43.397
	High	0	48.83	0.000150556	50.3854
	High	0	44.46	0.00252816	26.9537
	Medium	0	33.75	0.03032	22.106
	Medium	0	31.16	0.0546636	52.7179
	Medium	0	30.32	0.0470986	47.366
IPI01027419.1	8 kDa protein				7.59205
	A2	ΔCn	IonScore	Exp Value	RT [min]
	High	0	35.12	0.0143654	40.1265
	A2	ΔCn	IonScore	Exp Value	RT [min]
	High	0	42.22	0.00270506	103.837
IPI00114593.1	Actin, alpha cardiac muscle 1	nucleotide binding; catalytic activity; protein binding	cytoplasm; cytoskeleton	metabolic process; cell death; cellular component movement; cell differentiation; cell organization and biogenesis; response to stimulus; development	41.9919
	A2	ΔCn	IonScore	Exp Value	RT [min]
	High	0	120.05	5.01691e-11	132.768
	High	0	89.76	7.7359e-08	133.454
	High	0	81.81	2.53123e-07	79.0056
	High	0	80.87	2.881e-07	133.452
	High	0	77.77	1.05279e-06	83.3343
	High	0	77.66	1.05408e-06	113.341
	High	0	74.16	2.07202e-06	76.4194
	High	0	69.96	4.11775e-06	111.47
	High	0	69.08	3.6893e-06	32.8395
	High	0	66.31	1.64303e-05	78.9203
	High	0	64.47	2.45089e-05	61.9413
	High	0	64.17	2.49027e-05	127.719
	High	0	62.86	2.65015e-05	22.8997
	High	0	62.09	4.47135e-05	42.9513
	High	0	61.66	5.00154e-05	67.7805
	High	0	56.62	9.78881e-05	37.7596
	High	0	53.74	0.000295234	38.4487
	High	0	53.24	0.000288576	34.439
	High	0	52.98	0.000255778	90.0308
	High	0	52.9	0.000251559	17.5157
	High	0	52.07	0.000144662	24.632
	High	0	49.15	0.000579513	86.3294
	High	0	48.63	0.000584681	84.0028
	High	0	46.81	0.00101202	20.3732
	High	0	46.41	0.000916525	47.0207
	High	0	46.41	0.00106052	18.7742
	High	0	46.37	0.000808515	56.7168
	High	0	46.37	0.00096076	27.243
	High	0	44.89	0.00157953	65.5871
	High	0	44.8	0.00215401	102.57
	High	0	44.21	0.00179606	24.5555
	High	0	42.32	0.00230938	54.6286
	High	0	42.04	0.00298207	35.313
	High	0	41.22	0.00239742	41.8494
	High	0	40.52	0.0044136	30.5006
	High	0	39.81	0.00492063	117.29
	High	0	39.5	0.0022216	32.1144
	High	0	39.38	0.00530588	54.057
	High	0	39.28	0.000601964	24.751
	High	0	39.13	0.0050949	46.9222
	High	0	38.04	0.00602234	74.0505
	High	0	37.95	0.00925073	82.3245
	High	0	37.36	0.0123048	65.1741
	High	0	36.91	0.0104908	44.2141
	High	0	36	0.0164152	74.5258
	High	0	35.94	0.0100218	25.9763
	High	0	35.44	0.0101873	73.6521
	High	0	35.37	0.0164803	75.6556
	High	0	35.32	0.00248231	17.6798
	High	0	35.08	0.0114403	35.0369
	High	0	34.54	0.0139042	23.6336
	High	0	34.39	0.0136286	11.1386
	High	0	34.36	0.0105351	28.4027
	Medium	0	33.99	0.0222456	86.0468
	High	0	33.59	0.016604	25.4903
	Medium	0	33.41	0.0369162	45.3952
	High	0	33.21	0.0223006	56.8371
	High	0	32.73	0.00901336	25.8399
	High	0	32.63	0.0202203	27.6585
	Medium	0	32.11	0.0264834	31.2545
	Medium	0	31.87	0.0342943	41.2445
	Medium	0	31.85	0.0271376	98.639
	Medium	0	31.24	0.0514862	41.8317
	High	0	31.11	0.0227305	46.6296
	Medium	0	31.05	0.0452688	29.8109
	Medium	0.5323	29.34	0.0408026	111.958
	Medium	0	28.4	0.0563722	109.623
	High	0	27.9	0.0160559	27.5289
	Medium	0	21.83	0.0328073	34.173
	A2	ΔCn	IonScore	Exp Value	RT [min]
	High	0	126.4	1.07098e-11	138.79
	High	0	119.42	5.06295e-11	124.618
	High	0	117.87	6.64652e-11	94.0447
	High	0	103.01	3.67775e-09	71.7096
	High	0	89.76	7.7359e-08	133.454
	High	0	88.73	6.88594e-08	104.753
	High	0	85.53	1.14478e-07	65.0249
	High	0	85.06	1.8495e-07	132.456
	High	0	84.81	2.19035e-07	133.365
	High	0	84.42	2.39976e-07	78.196
	High	0	82.57	1.96993e-07	99.7807
	High	0	80.96	3.70776e-07	123.587
	High	0	80.87	2.881e-07	133.452
	High	0	77.66	1.05408e-06	113.341
	High	0	75.26	1.37905e-06	99.2122
	High	0	74.88	1.55717e-06	34.9298
	High	0	72.86	3.072e-06	80.8233
	High	0	71.86	2.73358e-06	84.0537
	High	0	69.48	4.54824e-06	58.1503
	High	0	69.08	3.6893e-06	32.8395
	High	0	68.31	1.03152e-05	78.9449
	High	0	68.05	7.75542e-06	74.6919
	High	0	67.58	6.14529e-06	112.009
	High	0	66.49	1.27901e-05	85.826
	High	0	66.31	1.64303e-05	78.9203
	High	0	65.11	1.1562e-05	117.63
	High	0	64.78	1.67328e-05	106.329
	High	0	64.17	2.49027e-05	127.719
	High	0	63.41	2.87759e-05	64.1599
	High	0	62.86	2.65015e-05	22.8997
	High	0	62.09	4.47135e-05	42.9513
	High	0	61.81	4.08358e-05	132.467
	High	0	60.86	4.82367e-05	106.209
	High	0	58.71	7.31475e-05	125.283
	High	0	58.14	8.27926e-05	83.6871
	High	0	56.62	9.78881e-05	37.7596
	High	0	55.33	0.000110934	57.2024
	High	0	55.09	0.00011956	34.7387
	High	0	54.82	0.00015607	85.4313
	High	0	53.74	0.000295234	38.4487
	High	0	53.65	0.000159662	115.668
	High	0	53.24	0.000288576	34.439
	High	0	52.9	0.000251559	17.5157
	High	0	52.83	0.000232453	41.8183
	High	0	52.07	0.000144662	24.632
	High	0	52.03	0.000251585	142.797
	High	0	51.76	0.000433758	65.4298
	High	0	51.61	0.000239858	89.6782
	High	0	49.92	0.000409983	100.475
	High	0	48.32	0.000952586	61.4305
	High	0	47.56	0.00088834	86.0812
	High	0	46.81	0.00101202	20.3732
	High	0	46.72	0.00130136	132.219
	High	0	46.41	0.000916525	47.0207
	High	0	46.41	0.00106052	18.7742
	High	0	46.4	0.00120729	74.6157
	High	0	46.37	0.000808515	56.7168
	High	0	46.37	0.00096076	27.243
	High	0	45.81	0.00106674	77.2157
	High	0	45.2	0.00176818	79.3746
	High	0	45.01	0.00125254	86.1177
	High	0	44.8	0.00215401	102.57
	High	0	44.21	0.00179606	24.5555
	High	0	44.04	0.00173956	29.9236
	High	0	43.66	0.00147886	44.9034
	High	0	43.26	0.00194254	66.6681
	High	0	42.32	0.00230938	54.6286
	High	0	42.26	0.00223157	108.287
	High	0	42.04	0.00298207	35.313
	High	0	41.22	0.00239742	41.8494
	High	0	40.52	0.0044136	30.5006
	High	0	40.35	0.00402241	117.762
	High	0	39.81	0.00492063	117.29
	High	0	39.75	0.00403046	93.0208
	High	0	39.5	0.0022216	32.1144
	High	0	39.28	0.000601964	24.751
	High	0	39.13	0.0050949	46.9222
	High	0	38.73	0.00957869	72.4718
	High	0	38.46	0.00349274	84.962
	High	0	38.04	0.00602234	74.0505
	High	0	37.77	0.00956699	77.8116
	High	0	37.7	0.00929788	77.0068
	High	0	37.27	0.0101906	77.8978
	High	0	37.23	0.0128774	15.8947
	High	0	36.1	0.0139918	90.362
	High	0	36	0.0164152	74.5258
	High	0	35.94	0.0100218	25.9763
	High	0	35.44	0.0101873	73.6521
	High	0	35.32	0.00248231	17.6798
	High	0	35.08	0.0114403	35.0369
	High	0	34.54	0.0139042	23.6336
	High	0	34.42	0.0114567	97.0898
	High	0	34.39	0.0136286	11.1386
	High	0	34.36	0.0105351	28.4027
	High	0	34.05	0.012082	83.1556
	Medium	0	33.96	0.03142	46.8825
	High	0	33.8	0.0176336	92.2623
	High	0	33.59	0.016604	25.4903
	Medium	0	33.41	0.0369162	45.3952
	High	0	32.73	0.00901336	25.8399
	High	0	32.63	0.0202203	27.6585
	High	0	32.19	0.0224971	102.221
	Medium	0	32.11	0.0264834	31.2545
	Medium	0	31.87	0.0342943	41.2445
	Medium	0	31.52	0.0265669	108.184
	Medium	0	31.47	0.0458008	108.947
	Medium	0	31.35	0.0418076	127.402
	Medium	0	31.26	0.0477332	132.357
	Medium	0	31.24	0.0514862	41.8317
	High	0	31.11	0.0227305	46.6296
	Medium	0	30.18	0.0405826	129.721
	Medium	0	30.1	0.0377702	118.563
	Medium	0	29.85	0.0363852	87.2824
	Medium	0	29.76	0.0280057	50.3675
	Medium	0	29.47	0.0262113	43.483
	Medium	0	28.4	0.0563722	109.623
	High	0	27.9	0.0160559	27.5289
	Medium	0	21.83	0.0328073	34.173
IPI00323660.1	Actin-like protein 6A	protein binding; nucleotide binding	nucleus; membrane; chromosome; organelle lumen	development; metabolic process; response to stimulus; cell organization and biogenesis; regulation of biological process	47.4173
	A2	ΔCn	IonScore	Exp Value	RT [min]
	High	0	43.08	0.00188205	71.5532
	Medium	0	34.09	0.026711	27.4639
IPI00137206.2	Actin-related protein 10	DNA binding; catalytic activity; protein binding	nucleus; cytoplasm; cytoskeleton	metabolic process; cellular component movement	46.1783
	A2	ΔCn	IonScore	Exp Value	RT [min]
	High	0	57.9	7.13596e-05	117.712
IPI00177038.1	Actin-related protein 2	nucleotide binding; protein binding	cytoplasm; cytoskeleton	cell division; transport; cell organization and biogenesis; reproduction	44.7322
	A2	ΔCn	IonScore	Exp Value	RT [min]
	High	0	62.75	2.57744e-05	88.6955
	High	0	62.03	2.97328e-05	60.506
	High	0	62.01	2.85796e-05	48.869
	High	0	60.07	6.46003e-05	34.4109
	High	0	58.45	7.2302e-05	54.8905
	High	0	51.65	0.000438387	98.7739
	High	0	49.78	0.000701659	43.2152
	High	0	48.62	0.000946715	73.9008
	High	0	38.48	0.00733653	63.6568
	Medium	0	31.27	0.0407561	78.4211
	A2	ΔCn	IonScore	Exp Value	RT [min]
	High	0	40.5	0.00181815	67.263
IPI00652873.2	Actin-related protein 2/3 complex subunit 5	protein binding	cytoplasm; cytoskeleton	cell organization and biogenesis; regulation of biological process	9.68985
	A2	ΔCn	IonScore	Exp Value	RT [min]
	High	0	55.51	7.67649e-05	44.8875
	High	0	38.36	0.00115246	63.9618
	A2	ΔCn	IonScore	Exp Value	RT [min]
	High	0	88.27	9.01063e-08	60.1035
	High	0	64.95	2.41197e-05	25.1223
	High	0	64.49	1.83684e-05	40.504
	High	0	58.27	9.75532e-05	45.9296
	High	0	57.74	6.33527e-05	122.817
	High	0	53.97	0.000272589	61.0473
	High	0	50.21	0.000288221	55.2857
	High	0	49.89	0.000661545	74.3744
	High	0	47.18	0.00105476	49.7976
	High	0	43.97	0.00168765	47.0847
	High	0	43.18	0.00254604	21.5541
	High	0	43.01	0.00352274	86.6604
	High	0	41.43	0.00348573	91.208
	High	0	40.51	0.00421481	66.7513
	High	0	34.12	0.0171362	119.781
	Medium	0	33.78	0.0245204	88.1392
	Medium	0	33.67	0.0293588	70.8227
	Medium	0	32.71	0.0236822	132.308
	Medium	0	32.6	0.0252239	50.9078
	A2	ΔCn	IonScore	Exp Value	RT [min]
	High	0	77.89	1.03873e-06	61.2417
	High	0	65.06	2.12552e-05	115.378
	High	0	59.73	3.93201e-05	107.659
	High	0	55.08	0.000225857	54.3891
	High	0	54.54	0.000207245	72.3445
	High	0	51.6	0.000484628	74.2489
	High	0	44.57	0.00193598	37.2917
	High	0	40.71	0.00667031	52.597
	High	0	36.09	0.00885732	84.1883
	Medium	0	31.26	0.0506511	23.8358
IPI00118930.1	Alpha-soluble NSF attachment protein	protein binding	membrane; cytoplasm	transport; development; cell communication; cell organization and biogenesis; regulation of biological process; cell differentiation	33.1682
	A2	ΔCn	IonScore	Exp Value	RT [min]
	High	0	40.35	0.00434531	33.1575
IPI00132194.3	aminoacyl tRNA synthase complex-interacting multifunctional protein 1	RNA binding; protein binding		cell proliferation; regulation of biological process; cell communication; cellular component movement	35.1444
	A2	ΔCn	IonScore	Exp Value	RT [min]
	High	0	40.74	0.0069533	74.833
	High	0	38.77	0.00767234	30.2155
	A2	ΔCn	IonScore	Exp Value	RT [min]
	High	0	77.68	8.68396e-07	73.3566
	High	0	60.9	5.20618e-05	32.0306
	High	0	56.18	0.000163151	93.0138
	High	0	53.63	3.38138e-05	98.6234
	High	0	52.34	0.000324104	68.7978
	High	0	51.99	0.000313044	90.266
	High	0	47.15	0.00127409	63.8792
	High	0	46.96	0.00110654	47.2289
	High	0	41.2	0.00552624	59.1397
	High	0	39.09	0.00783638	35.361
	High	0	37.08	0.0120077	118.089
	Medium	0	32.51	0.0329055	68.8046
	Medium	0	26.88	0.03969	39.4573
IPI00132722.9	Annexin A3	enzyme regulator activity; metal ion binding	cytoplasm; membrane	transport; cellular component movement; regulation of biological process; development; defense response; response to stimulus; metabolic process	36.3616
	A2	ΔCn	IonScore	Exp Value	RT [min]
	High	0	38.48	0.00884073	44.0486
	A2	ΔCn	IonScore	Exp Value	RT [min]
	High	0	65.18	9.32922e-06	105.683
	High	0	61.51	1.89293e-05	48.8672
	High	0	56.45	0.000126594	60.421
	High	0	48.24	0.000519641	67.6983
	High	0	40.52	0.00573546	13.9256
	High	0	38.75	0.00904794	37.2407
	High	0	37.99	0.0129308	21.5168
IPI00310880.4	arginine/serine-rich splicing factor 6	nucleotide binding	nucleus	metabolic process; regulation of biological process	39.0021
	A2	ΔCn	IonScore	Exp Value	RT [min]
	High	0	45.88	0.00137893	44.2567
	High	0	32.74	0.0136752	11.1889
	A2	ΔCn	IonScore	Exp Value	RT [min]
	High	0	52.01	0.000248655	61.6973
	High	0	46.35	0.000988369	60.6723
IPI00750074.1	ATP synthase subunit gamma, mitochondrial isoform b	catalytic activity; transporter activity	cytoplasm; membrane; mitochondrion	metabolic process; transport	30.2368
	A2	ΔCn	IonScore	Exp Value	RT [min]
	High	0	37.08	0.0130949	100.541
	Medium	0	29.32	0.0515749	33.6618
	A2	ΔCn	IonScore	Exp Value	RT [min]
	High	0	62.47	8.97489e-06	105.876
	High	0	60.63	2.64248e-05	117.758
	High	0	56.32	0.000193444	18.991
	High	0	53.57	0.000289438	80.86
	High	0	44.61	0.00236104	79.9423
	High	0	41.73	0.0031255	32.8565
	High	0	41.11	0.00115008	58.5478
	High	0	40.77	0.00626891	118.162
	High	0	27.71	0.0112673	49.65
IPI00114941.1	B-cell CLL/lymphoma 7 protein family member C			cell death	23.4308
	A2	ΔCn	IonScore	Exp Value	RT [min]
	High	0	35.5	0.0202078	78.512
	A2	ΔCn	IonScore	Exp Value	RT [min]
	High	0	89.76	7.7359e-08	133.454
	High	0	77.66	1.05408e-06	113.341
	High	0	66.31	1.64303e-05	78.9203
	High	0	62.86	2.65015e-05	22.8997
	High	0	58.14	8.27926e-05	83.6871
	High	0	52.9	0.000251559	17.5157
	High	0	46.41	0.00106052	18.7742
	High	0	45.97	0.00148596	33.6424
	High	0	44.8	0.00215401	102.57
	High	0	44.04	0.00173956	29.9236
	High	0	42.04	0.00298207	35.313
	High	0	39.81	0.00492063	117.29
	High	0	39.28	0.000601964	24.751
	High	0	38.04	0.00602234	74.0505
	High	0	37.77	0.00956699	77.8116
	High	0	37.7	0.00929788	77.0068
	High	0	37.27	0.0101906	77.8978
	High	0	37.23	0.0128774	15.8947
	High	0	36.1	0.0139918	90.362
	High	0	36	0.0164152	74.5258
	High	0	35.44	0.0101873	73.6521
	High	0	35.32	0.00248231	17.6798
	High	0	34.54	0.0139042	23.6336
	High	0	34.39	0.0136286	11.1386
	High	0	32.73	0.00901336	25.8399
	Medium	0	31.18	0.0578418	62.8773
	Medium	0	28.4	0.0563722	109.623
	High	0	27.9	0.0160559	27.5289
	Medium	0	27.53	0.0443275	44.4687
	Medium	0	21.83	0.0328073	34.173
IPI00153990.1	Beta-centractin	nucleotide binding	cytoplasm; cytoskeleton		42.2547
	A2	ΔCn	IonScore	Exp Value	RT [min]
	High	0	69.3	6.06835e-06	114.239
	High	0	45.87	0.00106246	98.4159
	High	0	35.15	0.0149386	108.836
	A2	ΔCn	IonScore	Exp Value	RT [min]
	High	0	75.58	1.73487e-06	53.8268
	High	0	63.33	2.5409e-05	101.936
	High	0	45	0.00117321	71.6708
	High	0	38.68	0.00421464	10.9271
	High	0	34.54	0.0072773	18.6396
	Medium	0	31.8	0.0436388	52.9335
IPI00308162.3	Calcium-binding mitochondrial carrier protein Aralar1	transporter activity; metal ion binding	cytoplasm; mitochondrion; membrane	transport; metabolic process; response to stimulus	74.5227
	A2	ΔCn	IonScore	Exp Value	RT [min]
	High	0	43.19	0.000885108	120.994
	A2	ΔCn	IonScore	Exp Value	RT [min]
	High	0	104.94	2.34699e-09	54.9176
IPI00116649.1	Calponin-2	protein binding	cytoskeleton	metabolic process; regulation of biological process; development; cellular component movement; cell organization and biogenesis; response to stimulus; cell proliferation; transport	33.134
	A2	ΔCn	IonScore	Exp Value	RT [min]
	High	0	100.56	6.58388e-09	98.8329
	High	0	55.28	0.000134752	29.836
	High	0.2712	42.62	0.000787703	19.652
	Medium	0	31.86	0.036817	44.126
IPI00119111.2	Calponin-3	protein binding	cytoskeleton	cell organization and biogenesis; metabolic process; regulation of biological process	36.4058
	A2	ΔCn	IonScore	Exp Value	RT [min]
	High	0	59.33	1.68021e-05	19.652
	High	0	43.61	0.00298326	83.029
IPI00762049.2	cAMP-dependent protein kinase type I-alpha regulatory subunit	nucleotide binding; protein binding; enzyme regulator activity; catalytic activity	cytoplasm	development; metabolic process; regulation of biological process; cell communication; response to stimulus; cell proliferation; cell differentiation; cell organization and biogenesis	43.158
	A2	ΔCn	IonScore	Exp Value	RT [min]
	High	0	49.24	0.000687942	34.6158
	Medium	0	27.95	0.0242892	30.6939
	A2	ΔCn	IonScore	Exp Value	RT [min]
	High	0	77.21	1.07031e-06	117.221
	High	0	47.47	0.00120239	78.2836
	High	0	46.49	0.00170984	37.1022
	High	0	36.63	0.0125148	47.9799
	Medium	0	31.89	0.023556	24.007
	High	0	30.11	0.0115536	57.7
	Medium	0	30.06	0.036591	60.6645
	High	0	29.67	0.0113289	33.257
IPI00118795.1	Casein kinase II subunit alpha'	nucleotide binding; catalytic activity; protein binding	nucleus	metabolic process; regulation of biological process; cell death; cell communication; response to stimulus	41.1891
	A2	ΔCn	IonScore	Exp Value	RT [min]
	High	0	60.61	4.81839e-05	37.5055
	A2	ΔCn	IonScore	Exp Value	RT [min]
	High	0	44.41	0.000452804	126.154
	Medium	0	33.56	0.0313675	43.6606
IPI00113517.1	Cathepsin B	catalytic activity; protein binding	extracellular; nucleus; organelle lumen; cytoplasm; mitochondrion; vacuole; membrane; cell surface	metabolic process; response to stimulus; development; regulation of biological process; cell death	37.2557
	A2	ΔCn	IonScore	Exp Value	RT [min]
	High	0	88.29	1.12449e-07	115.896
	High	0	46.48	0.00131007	55.0342
	A2	ΔCn	IonScore	Exp Value	RT [min]
	High	0	42.82	0.00113882	119.507
	High	0	35.76	0.00387572	123.031
IPI00230721.5	Cellular retinoic acid-binding protein 1	transporter activity	cytoplasm; cytosol	transport	15.5818
	A2	ΔCn	IonScore	Exp Value	RT [min]
	High	0	80.22	3.04194e-07	45.6308
	High	0	65.61	1.54432e-05	59.3782
	High	0	56.07	0.000165358	37.579
IPI00119020.1	Charged multivesicular body protein 2a	protein binding	cytoplasm; endosome; cytosol; membrane	transport	25.1179
	A2	ΔCn	IonScore	Exp Value	RT [min]
	High	0	33.97	0.0162952	35.7737
IPI00130344.3	Chloride intracellular channel protein 1	transporter activity	nucleus; cytoplasm; mitochondrion; membrane	transport; regulation of biological process; cell differentiation; cellular homeostasis	26.9957
	A2	ΔCn	IonScore	Exp Value	RT [min]
	High	0	87.44	1.05296e-07	52.3316
	High	0	41.08	0.00467508	32.895
	High	0	39.87	0.00728998	79.4179
	A2	ΔCn	IonScore	Exp Value	RT [min]
	High	0	60.36	2.20448e-05	65.9367
	High	0	51.74	0.000266614	97.919
	High	0	44.41	0.00285266	57.0337
IPI00228825.2	Coiled-coil domain-containing protein 150		membrane		128.422
	A2	ΔCn	IonScore	Exp Value	RT [min]
	Medium	0	30.92	0.0415471	14.2794
	Medium	0	23.84	0.047707	9.35359
IPI00788462.1	complement C1q subcomponent subunit C precursor	protein binding	extracellular; membrane	response to stimulus; metabolic process; regulation of biological process; cell differentiation; development; defense response	25.9749
	A2	ΔCn	IonScore	Exp Value	RT [min]
	High	0	37.64	0.0125094	25.7244
	High	0	36.97	0.0103669	35.6695
	A2	ΔCn	IonScore	Exp Value	RT [min]
	High	0	52.95	0.000131311	22.8047
	High	0	51.28	0.000307574	63.3573
	High	0	50.12	0.000660009	44.7805
	High	0	43.64	0.000486578	16.2734
	High	0	38.13	0.00769077	52.2324
	High	0	32.42	0.0203915	58.9563
IPI00109699.3	CpG-binding protein	DNA binding; protein binding; metal ion binding; catalytic activity	nucleus; organelle lumen	metabolic process; regulation of biological process; cell organization and biogenesis	76.1184
	A2	ΔCn	IonScore	Exp Value	RT [min]
	High	0	53.35	0.00020784	47.7627
	A2	ΔCn	IonScore	Exp Value	RT [min]
	High	0	32.32	0.00981781	118.909
IPI00119138.1	Cytochrome b-c1 complex subunit 2, mitochondrial	catalytic activity; metal ion binding; protein binding	cytoplasm; mitochondrion; membrane	metabolic process; transport	48.205
	A2	ΔCn	IonScore	Exp Value	RT [min]
	High	0	64.67	2.46171e-05	35.629
	A2	ΔCn	IonScore	Exp Value	RT [min]
	High	0	56.75	0.000111698	54.1146
	High	0	47.74	0.00102391	28.238
	High	0	41.11	0.00537476	21.4275
	High	0	38.31	0.0084558	104.466
	Medium	0	33.77	0.0302646	58.3601
IPI00110389.1	Deoxyribonuclease-1-like 1	catalytic activity	cytoplasm; endoplasmic reticulum	metabolic process	35.5816
	A2	ΔCn	IonScore	Exp Value	RT [min]
	Medium	0	33.48	0.0306717	125.905
IPI00605894.1	Desmoyokin (Fragment)			cell communication; regulation of biological process; response to stimulus	132.029
	A2	ΔCn	IonScore	Exp Value	RT [min]
	Medium	0	32.25	0.036663	51.2849
IPI00263313.1	Developmentally-regulated GTP-binding protein 1	nucleotide binding; catalytic activity; transporter activity	nucleus; cytoplasm; membrane; cytoskeleton	transport	40.4868
	A2	ΔCn	IonScore	Exp Value	RT [min]
	High	0	47.93	0.000183614	97.6091
	A2	ΔCn	IonScore	Exp Value	RT [min]
	High	0	34.64	0.0192736	32.5137
	Medium	0	27.09	0.0382073	95.4852
IPI00124284.3	DNA-directed RNA polymerases I, II, and III subunit RPABC3	catalytic activity	nucleus; organelle lumen; cytoplasm	metabolic process	17.1324
	A2	ΔCn	IonScore	Exp Value	RT [min]
	High	0	61.69	4.83497e-05	125.338
	A2	ΔCn	IonScore	Exp Value	RT [min]
	High	0	58	4.27921e-05	24.2326
IPI00117705.2	Dolichyl-diphosphooligosaccharide--protein glycosyltransferase 48 kDa subunit	catalytic activity	cytoplasm; endoplasmic reticulum; membrane	metabolic process; response to stimulus	48.997
	A2	ΔCn	IonScore	Exp Value	RT [min]
	High	0	52.15	0.000195357	60.6958
	High	0	34.46	0.0153802	61.7706
	A2	ΔCn	IonScore	Exp Value	RT [min]
	High	0	35.5	0.00992071	33.6446
IPI00402968.1	EH domain-containing protein 2	nucleotide binding; catalytic activity; metal ion binding; protein binding	cytoplasm; endosome; membrane	metabolic process; transport; cell organization and biogenesis	61.1358
	A2	ΔCn	IonScore	Exp Value	RT [min]
	High	0	40.34	0.0059828	105.137
	A2	ΔCn	IonScore	Exp Value	RT [min]
	High	0	55.67	6.63997e-05	111.921
	High	0	40.63	0.00192455	12.2733
IPI00121440.4	Electron transfer flavoprotein subunit beta		cytoplasm; mitochondrion; organelle lumen	transport; metabolic process	27.606
	A2	ΔCn	IonScore	Exp Value	RT [min]
	High	0	54.71	0.000217038	52.2943
	A2	ΔCn	IonScore	Exp Value	RT [min]
	High	0	77.42	1.27609e-06	115.318
	High	0	55.97	0.000132029	108.246
	High	0	53.4	0.000280424	54.9062
	High	0	52.34	0.000381573	86.9567
	High	0	44.81	0.00186163	20.3771
	High	0	37.91	0.00862437	22.0908
	High	0	36.85	0.00522541	20.8848
	High	0	36.14	0.0108355	95.9919
	Medium	0	31.7	0.0449933	106.736
	Medium	0	30.51	0.048995	103.847
IPI00312752.3	Endophilin-A2	protein binding	cytoplasm; endosome; membrane	transport	41.4922
	A2	ΔCn	IonScore	Exp Value	RT [min]
	High	0	54.26	0.000115117	115.937
	High	0	51.3	0.000295783	82.7263
	High	0	43.93	0.00137151	36.463
	High	0	35.39	0.00494306	103.856
IPI00474243.1	ERK2	nucleotide binding; protein binding; catalytic activity; signal transducer activity	nucleus; organelle lumen; cytoplasm; mitochondrion; endosome; Golgi; cytosol; cytoskeleton; membrane	cell communication; regulation of biological process; response to stimulus; transport; metabolic process; cell death; development; cell proliferation; cell differentiation; cell organization and biogenesis	33.5795
	A2	ΔCn	IonScore	Exp Value	RT [min]
	High	0	42.55	0.00497534	42.3418
	A2	ΔCn	IonScore	Exp Value	RT [min]
	High	0	73.38	3.27867e-06	53.4672
	High	0	63.7	2.86235e-05	43.8219
	High	0	54.56	0.000214166	132.575
	High	0	43.11	0.00139999	42.7493
	High	0	35.51	0.0202879	32.2485
	Medium	0	31.43	0.0419439	129.461
IPI00126716.3	Eukaryotic initiation factor 4A-III	nucleotide binding; RNA binding; catalytic activity	nucleus; spliceosomal complex; cytoplasm; organelle lumen	metabolic process; regulation of biological process; transport	46.8102
	A2	ΔCn	IonScore	Exp Value	RT [min]
	High	0	85.55	2.17596e-07	15.815
	High	0	73.38	3.27867e-06	53.4672
	High	0	60.22	7.2341e-05	53.0369
	High	0	46.63	0.000962507	96.0838
	High	0	42.51	0.00220492	26.9515
	Medium	0	28.7	0.0525421	49.8193
	A2	ΔCn	IonScore	Exp Value	RT [min]
	High	0	81.73	3.79693e-07	44.051
	High	0	80.16	6.5444e-07	37.1789
	High	0	42.2	0.00458247	52.6558
	High	0	38.36	0.00706066	33.2829
	High	0	36.74	0.000974446	36.8774
	Medium	0	24.46	0.0490592	14.1196
IPI00116302.3	Eukaryotic translation initiation factor 2 subunit 2	RNA binding; metal ion binding		development; cell proliferation; reproduction; metabolic process	38.0682
	A2	ΔCn	IonScore	Exp Value	RT [min]
	High	0	62.48	3.03936e-05	27.6459
	Medium	0	27.16	0.0272117	15.9971
IPI00120914.2	Eukaryotic translation initiation factor 3 subunit F	RNA binding; protein binding; catalytic activity	cytoplasm	metabolic process	37.9603
	A2	ΔCn	IonScore	Exp Value	RT [min]
	High	0	64.46	1.96953e-05	132.493
	High	0	57.97	9.10449e-05	60.3352
IPI00269613.6	Eukaryotic translation initiation factor 3 subunit I	RNA binding; protein binding	cytoplasm	metabolic process	36.4376
	A2	ΔCn	IonScore	Exp Value	RT [min]
	High	0	40.11	0.00591819	104.765
	Medium	0	32.01	0.0482831	46.8887
	A2	ΔCn	IonScore	Exp Value	RT [min]
	High	0	54.7	0.000223976	102.486
IPI00119057.1	Eukaryotic translation initiation factor 4E	RNA binding; protein binding	cytoplasm	metabolic process; regulation of biological process	25.0375
	A2	ΔCn	IonScore	Exp Value	RT [min]
	High	0	39.52	0.00843232	32.7885
	A2	ΔCn	IonScore	Exp Value	RT [min]
	High	0	75.42	1.46984e-06	90.9194
	High	0	55.22	0.000134823	28.3319
	High	0	49.88	0.000740172	77.9227
	High	0	47.94	0.000756066	33.3265
	High	0	42.82	0.00315005	42.455
	High	0	39.72	0.00699154	32.7663
	High	0	37.93	0.0111457	90.8605
	High	0	37.16	0.00890391	15.6461
	Medium	0	31.49	0.0324987	65.3139
	Medium	0	31.33	0.0556573	69.4615
	High	0	31.06	0.0119081	25.0138
	Medium	0	28.04	0.0411435	98.5076
IPI00968367.1	FERM domain-containing protein 4A isoform 3	protein binding	cytoplasm; cytoskeleton		80.7403
	A2	ΔCn	IonScore	Exp Value	RT [min]
	High	0	33.67	0.0197157	62.6173
	A2	ΔCn	IonScore	Exp Value	RT [min]
	High	0	57.29	1.35313e-05	93.1027
	High	0	46.74	0.00133139	24.2709
	High	0	38.87	0.00647292	17.7241
	High	0	35.05	0.0155366	132.385
IPI00118205.1	Four and a half LIM domains protein 2	protein binding; metal ion binding	nucleus; cytoplasm; cytoskeleton	metabolic process; regulation of biological process; cell differentiation; response to stimulus; cell death; development	32.0505
	A2	ΔCn	IonScore	Exp Value	RT [min]
	Medium	0	33.49	0.0216917	37.5075
	A2	ΔCn	IonScore	Exp Value	RT [min]
	High	0	86.49	5.08239e-08	43.6866
	High	0	59.4	2.22742e-05	58.7567
	High	0	50.73	0.00016821	52.4663
	High	0	33	0.011803	54.9989
IPI00649872.2	gem-associated protein 5 isoform 4	RNA binding; protein binding	nucleus; organelle lumen; spliceosomal complex; cytoplasm; membrane	metabolic process	137.851
	A2	ΔCn	IonScore	Exp Value	RT [min]
	High	0	45.07	0.000966188	17.1977
IPI00114285.1	Glutathione S-transferase omega-1	catalytic activity; protein binding; antioxidant activity	extracellular; cytoplasm; cytosol; membrane; nucleus	metabolic process; response to stimulus; cellular homeostasis; regulation of biological process	27.4799
	A2	ΔCn	IonScore	Exp Value	RT [min]
	Medium	0	30.05	0.0234781	78.0965
IPI00273646.9	Glyceraldehyde-3-phosphate dehydrogenase	nucleotide binding; catalytic activity; protein binding	nucleus; cytoplasm; mitochondrion; cytosol; cytoskeleton; membrane	cell organization and biogenesis; metabolic process; cell death; development; regulation of biological process	35.7872
	A2	ΔCn	IonScore	Exp Value	RT [min]
	High	0	130.84	4.09185e-12	94.3906
	High	0	83.58	4.15727e-07	48.964
	High	0	79.56	4.00044e-07	68.3957
	High	0	73.21	1.89102e-06	45.3339
	High	0	70.18	4.17339e-06	100.142
	High	0	63.37	1.93078e-05	86.003
	High	0	59.46	5.24301e-05	77.461
	High	0	54.33	0.000247215	65.0705
	High	0	53.55	0.000207759	32.7996
	High	0	43.67	0.0018105	33.4036
	High	0	42.08	0.00296093	62.4808
	High	0	33.75	0.0070845	64.6996
	Medium	0	32.93	0.0283443	83.6089
	Medium	0	32.45	0.033221	76.5487
	A2	ΔCn	IonScore	Exp Value	RT [min]
	High	0	61.17	4.3615e-05	48.245
	High	0	41.12	0.00434246	44.0835
IPI00134621.3	GTP-binding nuclear protein Ran	nucleotide binding; catalytic activity; protein binding	nucleus; cytoplasm	metabolic process; transport; cell organization and biogenesis; cell communication; regulation of biological process; response to stimulus; cell division	24.4076
	A2	ΔCn	IonScore	Exp Value	RT [min]
	Medium	0	33.81	0.029696	82.3809
	Medium	0	29.13	0.0568137	38.0692
	A2	ΔCn	IonScore	Exp Value	RT [min]
	High	0	83.52	2.94346e-07	100.794
	High	0	80.49	4.23427e-07	84.5224
	High	0	68.19	6.78122e-06	106.225
	High	0	66.65	8.96447e-06	92.9848
	High	0	63.06	3.21796e-05	109.465
	High	0	60.12	6.72655e-05	95.7171
	High	0	50.41	0.000675611	19.799
	High	0	49.59	0.00070776	116.323
	High	0	45.69	0.00169958	44.5831
	High	0	41.99	0.00244111	52.629
	High	0	40.25	0.00627328	122.355
	High	0	39.55	0.00130328	28.7656
	High	0	38.85	0.00493249	40.239
	High	0	38.17	0.00883951	51.3517
	High	0	38.08	0.00514247	40.2348
	High	0	36.32	0.0111189	42.6575
	Medium	0	33.53	0.0248864	7.85063
	High	0	33.16	0.0132358	27.165
	Medium	0	32.39	0.0322412	73.1257
	Medium	0	31.28	0.0545889	15.8671
	Medium	0	31.26	0.0341165	36.9829
	Medium	0	30.93	0.0461335	81.7025
IPI00227838.4	Guanine nucleotide-binding protein G(I)/G(S)/G(O) subunit gamma-12	signal transducer activity	membrane; cytoskeleton	cell communication; regulation of biological process; response to stimulus; development	7.99212
	A2	ΔCn	IonScore	Exp Value	RT [min]
	High	0	46.54	0.00178454	19.5564
	A2	ΔCn	IonScore	Exp Value	RT [min]
	High	0	68.19	6.78122e-06	106.225
	High	0	66.65	8.96447e-06	92.9848
	High	0	41.99	0.00244111	52.629
	High	0	41.4	0.00184731	36.9414
	High	0	38.88	0.00355257	35.9567
	High	0	38.17	0.00883951	51.3517
	High	0	37.89	0.0102979	35.4488
	High	0	36.32	0.0111189	42.6575
	High	0	36.18	0.0174839	60.0603
	High	0	35.61	0.00697965	110.079
	High	0	34.39	0.00895231	107.923
	Medium	0	33.53	0.0248864	7.85063
	High	0	33.16	0.0132358	27.165
	Medium	0	31.26	0.0341165	36.9829
IPI00121387.1	Guanine nucleotide-binding protein subunit alpha-11	nucleotide binding; protein binding; catalytic activity; signal transducer activity; metal ion binding	cytoplasm; cytosol; membrane	development; cellular homeostasis; metabolic process; cell communication; regulation of biological process; response to stimulus; cell differentiation	41.9975
	A2	ΔCn	IonScore	Exp Value	RT [min]
	High	0	40.53	0.00366438	118.011
	High	0	40.14	0.00237228	107.969
	High	0	38.9	0.00322062	61.4254
	A2	ΔCn	IonScore	Exp Value	RT [min]
	High	0	98.43	9.6752e-09	67.7445
	High	0	75.73	5.92071e-07	64.7088
	High	0	70.13	5.59984e-06	60.6598
	High	0	56.46	0.00014065	57.9209
	High	0	52.58	0.000293153	91.4553
	High	0	50.18	0.000505124	57.2371
	High	0	49.99	0.000517691	51.843
	High	0	40.22	0.00554203	63.7952
	High	0	39.02	0.00734341	33.0149
	High	0	37.79	0.0104961	36.2028
	Medium	0	34.36	0.0274095	54.2259
	Medium	0	32.57	0.0266991	35.6226
	Medium	0	27.04	0.0432956	63.0706
IPI00131577.1	Heme oxygenase 1	catalytic activity; signal transducer activity; protein binding; metal ion binding	nucleus; organelle lumen; cytoplasm; endoplasmic reticulum; cytosol; membrane	development; response to stimulus; defense response; metabolic process; cell communication; regulation of biological process; cell death; cell proliferation; transport; cell organization and biogenesis	32.9078
	A2	ΔCn	IonScore	Exp Value	RT [min]
	High	0	39.6	0.00617317	37.034
	A2	ΔCn	IonScore	Exp Value	RT [min]
	High	0	93.82	5.99609e-09	16.7452
	High	0	77.16	1.15674e-06	74.7953
	High	0	54.34	0.000285852	14.1134
	High	0	45.38	0.00197744	16.9374
	High	0	41.69	0.00266652	64.2714
	High	0	40.35	0.00588601	12.2529
	Medium	0.2	23.62	0.0360643	44.401
IPI00129417.1	Heterogeneous nuclear ribonucleoprotein D-like	nucleotide binding; DNA binding; RNA binding	nucleus; cytoplasm	metabolic process; regulation of biological process	33.5381
	A2	ΔCn	IonScore	Exp Value	RT [min]
	High	0	37.32	0.013503	81.4439
	Medium	0	34.27	0.0260194	48.061
	High	0	34.1	0.0171374	62.6526
	Medium	0	31.32	0.0544942	53.8958
IPI00663587.1	Heterogeneous nuclear ribonucleoprotein G-like 1	nucleotide binding; DNA binding; RNA binding; protein binding	nucleus; spliceosomal complex; chromosome; organelle lumen; extracellular	metabolic process; regulation of biological process; cell organization and biogenesis; response to stimulus	42.1362
	A2	ΔCn	IonScore	Exp Value	RT [min]
	High	0	66.34	1.34835e-05	77.1226
	High	0	56.28	0.000141538	31.7971
	High	0	56.07	0.000183155	56.4325
	High	0	41.71	0.00177064	20.9173
	A2	ΔCn	IonScore	Exp Value	RT [min]
	High	0	46.26	0.00145031	81.121
	High	0	38.39	0.00971402	101.712
	Medium	0	35.99	0.0199148	34.255
	Medium	0	33.67	0.0289722	97.9745
IPI00331612.3	High mobility group protein HMGI-C	DNA binding; catalytic activity; protein binding	chromosome; nucleus; organelle lumen	metabolic process; regulation of biological process; cell differentiation; cell organization and biogenesis; development; cell communication; response to stimulus; reproduction; cell proliferation; cell death; cell division; transport	11.8121
	A2	ΔCn	IonScore	Exp Value	RT [min]
	Medium	0	32.46	0.0408632	27.7636
IPI00228616.5	Histone H1.1	DNA binding	chromosome; nucleus; organelle lumen	cell organization and biogenesis; metabolic process; reproduction	21.7719
	A2	ΔCn	IonScore	Exp Value	RT [min]
	High	0	61.04	5.407e-05	46.6537
	High	0	50.62	0.000127443	31.852
	High	0	48.11	0.000604194	42.9936
	A2	ΔCn	IonScore	Exp Value	RT [min]
	High	0	69.07	9.21045e-06	31.4613
	High	0	56.96	0.000107231	49.9229
	High	0	55.5	0.000188409	23.9608
	High	0	50.62	0.000127443	31.852
	High	0	48.11	0.000604194	42.9936
	High	0	42.62	0.00193917	37.461
	High	0	40.16	0.00639982	38.2034
	Medium	0	34.38	0.0279219	42.3627
IPI00331597.6	Histone H1.3	DNA binding; protein binding	chromosome; nucleus; organelle lumen	cell organization and biogenesis; metabolic process	22.0861
	A2	ΔCn	IonScore	Exp Value	RT [min]
	High	0	70.27	4.81138e-06	45.9028
	High	0	69.07	9.21045e-06	31.4613
	High	0	56.96	0.000107231	49.9229
	High	0	55.5	0.000188409	23.9608
	High	0	50.62	0.000127443	31.852
	High	0	48.19	0.000383814	7.03136
	High	0	48.11	0.000604194	42.9936
	High	0	42.62	0.00193917	37.461
	High	0	37.12	0.0126934	7.08813
	Medium	0	34.62	0.0204843	6.67688
	Medium	0	31.69	0.050281	36.4307
	Medium	0.1379	24.65	0.0466164	7.12346
	A2	ΔCn	IonScore	Exp Value	RT [min]
	High	0	64.09	2.69255e-05	29.3122
	High	0	48.84	0.000990078	39.1863
	High	0	47.14	0.00061823	39.1434
	High	0	45.55	0.00118549	50.8228
	High	0	45.54	0.00216841	22.404
	High	0	40.54	0.0058504	32.6917
	High	0	37.12	0.0126934	7.08813
	Medium	0	34.62	0.0204843	6.67688
IPI00230730.4	Histone H3.2	DNA binding; protein binding	chromosome; nucleus; organelle lumen	metabolic process; regulation of biological process; cell organization and biogenesis	15.3785
	A2	ΔCn	IonScore	Exp Value	RT [min]
	High	0	35.4	0.0136559	123.595
IPI00407339.7	Histone H4	DNA binding; protein binding	chromosome; nucleus; organelle lumen; cytoskeleton	cell organization and biogenesis; metabolic process; cell differentiation; development; regulation of biological process	11.3604
	A2	ΔCn	IonScore	Exp Value	RT [min]
	High	0	47.57	0.000542452	61.2015
	High	0	38.07	0.00902981	49.7049
IPI00117087.1	Hsp90 co-chaperone Cdc37	protein binding	cytoplasm; cytosol; membrane	metabolic process; regulation of biological process; cell communication; defense response; response to stimulus	44.5649
	A2	ΔCn	IonScore	Exp Value	RT [min]
	High	0	61.4	4.4915e-05	57.291
IPI00652389.4	hypothetical protein LOC625464				54.6623
	A2	ΔCn	IonScore	Exp Value	RT [min]
	Medium	0	23.03	0.041561	16.4276
IPI00987619.1	hypothetical protein LOC667035	structural molecule activity; protein binding	cytoplasm; ribosome	metabolic process	17.7394
	A2	ΔCn	IonScore	Exp Value	RT [min]
	High	0	42.7	0.00229044	17.5688
	Medium	0	32.04	0.043387	21.6712
	High	0	30.63	0.0163479	43.6013
	A2	ΔCn	IonScore	Exp Value	RT [min]
	High	0	48.59	0.000710461	39.1591
	High	0	38.36	0.00138587	86.7489
	High	0	33.7	0.00656932	14.0754
	Medium	0	32.69	0.0247066	29.9473
IPI00331315.9	Insulin-like growth factor 2 mRNA-binding protein 3	nucleotide binding; RNA binding	nucleus; cytoplasm	metabolic process; regulation of biological process	63.5355
	A2	ΔCn	IonScore	Exp Value	RT [min]
	High	0	62.3	4.74019e-06	95.2508
	High	0	59.44	5.67107e-05	35.0298
	High	0	41.88	0.00469611	57
	High	0	33.08	0.0202474	17.5361
	Medium	0	32.69	0.0247066	29.9473
	A2	ΔCn	IonScore	Exp Value	RT [min]
	High	0	50.13	0.000214968	51.9127
	High	0	43.57	0.00247242	84.2342
	High	0	31.86	0.0101002	80.613
IPI00762452.2	Isocitrate dehydrogenase [NADP] cytoplasmic	metal ion binding; catalytic activity; protein binding; nucleotide binding	cytoplasm; mitochondrion; cytosol	metabolic process; response to stimulus	46.6445
	A2	ΔCn	IonScore	Exp Value	RT [min]
	High	0	62.94	3.06928e-05	20.9601
	High	0	35.21	0.0013322	67.1937
	A2	ΔCn	IonScore	Exp Value	RT [min]
	High	0	63.4	3.4693e-05	47.0451
	High	0	48.29	0.000684182	28.2495
	Medium	0	34.01	0.0273069	32.6506
	Medium	0	24.56	0.0482924	52.0866
IPI00226073.2	Isoform 1 of Heterogeneous nuclear ribonucleoprotein F	nucleotide binding; RNA binding; protein binding	nucleus; organelle lumen; spliceosomal complex; cytoplasm	metabolic process; regulation of biological process	45.7009
	A2	ΔCn	IonScore	Exp Value	RT [min]
	High	0	86.08	6.64598e-08	25.4236
	High	0	75.32	1.96382e-06	92.2228
	High	0	63.12	2.05006e-05	61.6226
	High	0	59.74	4.89972e-05	109.745
	High	0	52.83	0.000104239	42.5883
	High	0	47.48	0.000147385	51.5251
	High	0	44.15	0.00227678	61.19
	High	0	38.39	0.00971402	101.712
	Medium	0	35.99	0.0199148	34.255
	Medium	0	33.67	0.0289722	97.9745
	Medium	0	32.43	0.0292026	8.31924
	High	0	28.72	0.0161803	100.979
	Medium	0	26.37	0.0433668	35.8982
	Medium	0	22.93	0.0308145	23.8341
IPI00403079.4	Isoform 1 of Leukocyte surface antigen CD47	protein binding; receptor activity; signal transducer activity	membrane; extracellular	transport; cell proliferation; regulation of biological process; response to stimulus; cellular component movement; defense response; cell organization and biogenesis	33.0758
	A2	ΔCn	IonScore	Exp Value	RT [min]
	High	0	56.33	5.44773e-05	109.061
IPI00319691.5	Isoform 1 of N-acetyl-beta-glucosaminyl-glycoprotein 4-beta-N-acetylgalactosaminyltransferase 1	catalytic activity	cytoplasm; Golgi; membrane	metabolic process	117.3
	A2	ΔCn	IonScore	Exp Value	RT [min]
	Medium	0	26.65	0.0399022	46.2435
	A2	ΔCn	IonScore	Exp Value	RT [min]
	High	0	91.89	4.51706e-08	74.4513
	High	0	57.58	4.60024e-05	41.3512
	High	0	42.38	0.00470281	30.1896
	High	0	42.17	0.00184751	55.2133
	High	0	41.14	0.00540314	96.1745
	High	0	35.64	0.0159782	23.3078
IPI00420807.3	Isoform 1 of Serine/arginine-rich splicing factor 1	nucleotide binding; RNA binding; protein binding	nucleus; organelle lumen; spliceosomal complex; cytoplasm	cell organization and biogenesis; metabolic process; development	27.7278
	A2	ΔCn	IonScore	Exp Value	RT [min]
	High	0	48.26	0.000226905	49.3618
	High	0	39.3	0.005757	20.1331
	High	0	36.09	0.00970615	15.8578
	Medium	0	35.68	0.0216993	54.9925
	High	0	25.12	0.013601	43.1701
IPI00756257.1	Isoform 1 of Titin	nucleotide binding; protein binding; catalytic activity; enzyme regulator activity; structural molecule activity; metal ion binding	chromosome; nucleus; organelle lumen; cytoplasm; Golgi; cytoskeleton	development; metabolic process; cell differentiation; cell organization and biogenesis; cell communication; regulation of biological process; response to stimulus	3904.05
	A2	ΔCn	IonScore	Exp Value	RT [min]
	Medium	0	14.61	0.152957	8.36954
IPI00123316.1	Isoform 1 of Tropomyosin alpha-1 chain	protein binding; structural molecule activity	cytoskeleton; cytoplasm; membrane	development; regulation of biological process; metabolic process; cell differentiation; cell organization and biogenesis	32.6607
	A2	ΔCn	IonScore	Exp Value	RT [min]
	High	0	117.84	1.14942e-10	34.936
	High	0	82.86	2.76661e-07	49.8378
	High	0	76.94	1.4505e-06	61.7103
	High	0	70.03	5.00034e-06	41.3409
	High	0	67.85	1.14759e-05	45.1368
	High	0	61.61	2.71609e-05	44.7225
	High	0	60.74	3.90886e-05	28.3258
	High	0	59.69	4.72555e-05	22.47
	High	0	58.54	9.8391e-05	33.9138
	High	0	57.83	0.000131194	74.4819
	High	0	56.62	0.00010061	49.6743
	High	0	55.15	0.000184517	48.462
	High	0	54.11	0.000246281	52.5992
	High	0	53.09	0.000151445	49.2275
	High	0	51.54	0.000393516	25.5309
	High	0	50.63	0.000430754	40.413
	High	0	49.21	0.000746089	60.3374
	High	0	46.16	0.00154825	77.5068
	High	0	45.03	0.00193298	58.4744
	High	0	44.31	0.00170142	36.895
	High	0	43.53	0.00327383	32.5955
	High	0	43.51	0.00334465	56.2416
	High	0	43.13	0.00377209	38.3344
	High	0	42.88	0.00327428	7.2088
	High	0	42.58	0.00363819	61.4915
	High	0	42.52	0.00193956	9.37422
	High	0	40.28	0.00662388	56.4368
	High	0	40.12	0.00516529	83.5641
	High	0	36.62	0.0168446	55.0583
	High	0	36.08	0.0161526	24.8533
	High	0	35.57	0.0171946	16.9327
	High	0	35.55	0.0157555	72.8915
	Medium	0	34.87	0.0236395	36.1748
	Medium	0	32.62	0.0376073	14.9966
	Medium	0	32.51	0.0327091	12.0001
	Medium	0	32.4	0.0361376	50.1925
	Medium	0	30.4	0.046695	52.2839
IPI00123319.1	Isoform 1 of Tropomyosin beta chain	protein binding; structural molecule activity	cytoplasm; cytoskeleton	metabolic process; regulation of biological process	32.8166
	A2	ΔCn	IonScore	Exp Value	RT [min]
	High	0	117.84	1.14942e-10	34.936
	High	0	82.86	2.76661e-07	49.8378
	High	0	76.94	1.4505e-06	61.7103
	High	0	70.03	5.00034e-06	41.3409
	High	0	66.74	1.58453e-05	39.7577
	High	0	63.15	3.51267e-05	30.281
	High	0	59.69	4.72555e-05	22.47
	High	0	58.94	9.66902e-05	26.3138
	High	0	58.54	9.18829e-05	49.0746
	High	0	56.62	0.00010061	49.6743
	High	0	55.15	0.000184517	48.462
	High	0	52.46	0.000272989	44.0907
	High	0	50.74	0.000474797	28.1751
	High	0	46.16	0.00154825	77.5068
	High	0	44.31	0.00170142	36.895
	High	0	43.38	0.00326719	32.1586
	High	0	43.23	0.0010291	53.4107
	High	0	42.88	0.00327428	7.2088
	High	0	41.86	0.00519022	53.8804
	High	0	40.28	0.00662388	56.4368
	High	0	40.12	0.00638609	60.2888
	High	0	39.68	0.00735226	26.2596
	High	0	39.28	0.00518161	63.1787
	High	0	37.73	0.0112915	24.346
	High	0	36.62	0.0168446	55.0583
	High	0	35.71	0.017401	22.9493
	High	0	35.57	0.0171946	16.9327
	High	0	35.11	0.00830919	7.7759
	Medium	0	34.87	0.0236395	36.1748
	Medium	0	32.51	0.0327091	12.0001
	Medium	0	32.4	0.0361376	50.1925
	Medium	0	32.36	0.0431798	20.6493
	Medium	0	30.36	0.0402697	47.3681
	High	0	30.17	0.0222613	41.0461
IPI00129299.3	Isoform 1 of Twinfilin-2	protein binding; nucleotide binding	cytoplasm; cytoskeleton	development; cell organization and biogenesis; regulation of biological process; cell differentiation; cell communication; response to stimulus; cell growth	39.4464
	A2	ΔCn	IonScore	Exp Value	RT [min]
	High	0	74.72	1.64933e-06	106.059
	Medium	0	33.59	0.029139	66.1103
	A2	ΔCn	IonScore	Exp Value	RT [min]
	High	0	38.53	0.00793993	96.3927
IPI00762362.1	Isoform 2 of 60S ribosomal protein L22-like 1	structural molecule activity	cytoplasm; ribosome	metabolic process	14.3305
	A2	ΔCn	IonScore	Exp Value	RT [min]
	High	0	56.08	0.000147223	31.6543
	Medium	0	33.82	0.0206025	39.5377
IPI00230009.1	Isoform 2 of Arginine and glutamate-rich protein 1			cell communication; regulation of biological process; response to stimulus	24.7812
	A2	ΔCn	IonScore	Exp Value	RT [min]
	High	0	41.79	0.00499973	15.7695
	A2	ΔCn	IonScore	Exp Value	RT [min]
	High	0	75.98	1.21001e-06	114.088
IPI00227900.1	Isoform 2 of cAMP-dependent protein kinase catalytic subunit alpha	catalytic activity; nucleotide binding		metabolic process	39.7775
	A2	ΔCn	IonScore	Exp Value	RT [min]
	High	0	40.67	0.00439232	99.9913
	High	0	37.48	0.00886991	37.596
IPI00467055.3	Isoform 2 of Casein kinase I isoform alpha	nucleotide binding; metal ion binding; protein binding; catalytic activity	chromosome; nucleus; cytoplasm; cytoskeleton; organelle lumen	cell organization and biogenesis; metabolic process; cell communication; regulation of biological process; response to stimulus; cell division	37.5432
	A2	ΔCn	IonScore	Exp Value	RT [min]
	Medium	0	25.51	0.051036	94.608
IPI00406493.3	Isoform 2 of DAZ-associated protein 1	nucleotide binding; RNA binding	nucleus; cytoplasm	development; reproduction; cell differentiation	43.0589
	A2	ΔCn	IonScore	Exp Value	RT [min]
	Medium	0	32.3	0.031297	33.1193
IPI00845539.1	Isoform 2 of Eukaryotic translation initiation factor 2A	RNA binding	cytoplasm	metabolic process; regulation of biological process; cell communication; response to stimulus; cell organization and biogenesis	54.1016
	A2	ΔCn	IonScore	Exp Value	RT [min]
	Medium	0	33.39	0.0385297	32.6939
	A2	ΔCn	IonScore	Exp Value	RT [min]
	High	0	64.85	1.66289e-05	30.2966
	High	0	63.99	8.59899e-06	42.619
	High	0	62.9	3.57208e-05	55.1887
	High	0	52.48	0.000102819	112.988
	High	0	51.24	0.000344243	76.5577
	High	0	47.64	0.00103484	72.199
	High	0	40.66	0.00380113	31.2979
	Medium	0	33.48	0.0281363	89.0725
	Medium	0	31.23	0.0400032	123.72
	Medium	0	29.55	0.0455316	44.8023
	Medium	0	28.78	0.0473452	112.977
IPI00608078.1	Isoform 2 of Isocitrate dehydrogenase [NAD] subunit alpha, mitochondrial	metal ion binding; catalytic activity; nucleotide binding	cytoplasm; mitochondrion	metabolic process	31.4418
	A2	ΔCn	IonScore	Exp Value	RT [min]
	High	0	38.27	0.00825851	17.3937
	A2	ΔCn	IonScore	Exp Value	RT [min]
	High	0	34.99	0.0135816	51.3359
IPI00404434.1	Isoform 2 of Phosphatidylinositol-binding clathrin assembly protein	protein binding	nucleus; cytoplasm; endosome; Golgi; membrane; cytoskeleton	transport; development; cell differentiation; cell organization and biogenesis; regulation of biological process; metabolic process	64.607
	A2	ΔCn	IonScore	Exp Value	RT [min]
	Medium	0	28.94	0.0463986	115.507
IPI00227864.2	Isoform 2 of Platelet-activating factor acetylhydrolase IB subunit alpha	protein binding; catalytic activity	cytoplasm; cytoskeleton; chromosome; nucleus; cytosol; membrane	cell organization and biogenesis; cellular component movement; cell differentiation; reproduction; development; cell communication; regulation of biological process; response to stimulus; metabolic process; transport; cell proliferation; cell division; cell growth	44.459
	A2	ΔCn	IonScore	Exp Value	RT [min]
	Medium	0	28.45	0.0535121	33.4221
IPI00816941.1	Isoform 2 of PRKC apoptosis WT1 regulator protein	protein binding; transporter activity	nucleus; cytoplasm; cytoskeleton; membrane	metabolic process; regulation of biological process; cell death; transport; cell proliferation; cell communication; response to stimulus; cell organization and biogenesis	30.9255
	A2	ΔCn	IonScore	Exp Value	RT [min]
	High	0	43.47	0.000703905	31.2752
IPI00405364.2	Isoform 2 of Probable ATP-dependent RNA helicase DDX17	nucleotide binding; RNA binding; catalytic activity; protein binding	nucleus	metabolic process; regulation of biological process; development; cell communication; response to stimulus; cell differentiation	46.3346
	A2	ΔCn	IonScore	Exp Value	RT [min]
	High	0	50.13	0.000690518	64.4914
	Medium	0	29.88	0.0438963	27.7986
IPI00653324.2	Isoform 2 of Protein FAM164A	metal ion binding		metabolic process; response to stimulus	31.264
	A2	ΔCn	IonScore	Exp Value	RT [min]
	Medium	0	31.61	0.0469018	32.8262
IPI00222705.3	Isoform 2 of Protein FAM63B				38.7499
	A2	ΔCn	IonScore	Exp Value	RT [min]
	Medium	0	30.2	0.0547688	49.5849
	A2	ΔCn	IonScore	Exp Value	RT [min]
	High	0	108.98	8.52432e-10	122.651
	High	0	60.43	3.90824e-05	13.751
	High	0	46.57	0.000596993	41.6348
	High	0	38.12	0.0135901	22.2222
	Medium	0	29.77	0.0358492	85.319
IPI00955092.1	Isoform 2 of Retinoblastoma-binding protein 5	protein binding; DNA binding	nucleus; organelle lumen	metabolic process; regulation of biological process; response to stimulus; cell organization and biogenesis	40.7384
	A2	ΔCn	IonScore	Exp Value	RT [min]
	Medium	0	32.86	0.0308235	20.1593
IPI00226387.3	Isoform 2 of Serine/threonine-protein phosphatase PGAM5, mitochondrial	catalytic activity	cytoplasm; mitochondrion; membrane		31.8465
	A2	ΔCn	IonScore	Exp Value	RT [min]
	High	0	33.87	0.0154647	33.3751
	A2	ΔCn	IonScore	Exp Value	RT [min]
	High	0	67.29	1.38952e-05	114.071
	High	0	62.57	1.24227e-05	108.468
IPI00845611.1	Isoform 2 of T-complex protein 1 subunit alpha	nucleotide binding; protein binding	cytoplasm; cytoskeleton; chromosome; nucleus; organelle lumen; Golgi; cytosol; membrane	metabolic process; reproduction	55.4242
	A2	ΔCn	IonScore	Exp Value	RT [min]
	High	0	57.89	3.51119e-05	93.6356
	High	0	52.11	0.000183015	36.9481
	High	0	41.65	0.00286217	53.6637
	High	0	35.13	0.00883878	114.396
	Medium	0	31.28	0.0522802	68.1624
	A2	ΔCn	IonScore	Exp Value	RT [min]
	High	0	45.05	0.00114102	121.987
IPI00227835.1	Isoform 2 of Tropomyosin alpha-1 chain	protein binding; structural molecule activity	cytoskeleton; cytoplasm; membrane	development; regulation of biological process; metabolic process; cell differentiation; cell organization and biogenesis	32.6886
	A2	ΔCn	IonScore	Exp Value	RT [min]
	High	0	117.84	1.14942e-10	34.936
	High	0	82.86	2.76661e-07	49.8378
	High	0	76.94	1.4505e-06	61.7103
	High	0	70.03	5.00034e-06	41.3409
	High	0	67.85	1.14759e-05	45.1368
	High	0	64.46	2.09128e-05	79.0686
	High	0	61.61	2.71609e-05	44.7225
	High	0	60.74	3.90886e-05	28.3258
	High	0	59.69	4.72555e-05	22.47
	High	0	58.54	9.8391e-05	33.9138
	High	0	57.83	0.000131194	74.4819
	High	0	56.62	0.00010061	49.6743
	High	0	55.15	0.000184517	48.462
	High	0	54.11	0.000246281	52.5992
	High	0	53.09	0.000151445	49.2275
	High	0	51.54	0.000393516	25.5309
	High	0	50.63	0.000430754	40.413
	High	0	49.21	0.000746089	60.3374
	High	0	46.16	0.00154825	77.5068
	High	0	45.03	0.00193298	58.4744
	High	0	44.31	0.00170142	36.895
	High	0	43.53	0.00327383	32.5955
	High	0	43.51	0.00334465	56.2416
	High	0	43.13	0.00377209	38.3344
	High	0	42.88	0.00327428	7.2088
	High	0	42.58	0.00363819	61.4915
	High	0	42.52	0.00193956	9.37422
	High	0	40.28	0.00662388	56.4368
	High	0	40.12	0.00516529	83.5641
	High	0	36.62	0.0168446	55.0583
	High	0	36.08	0.0161526	24.8533
	High	0	35.69	0.0128008	31.546
	High	0	35.57	0.0171946	16.9327
	Medium	0	34.87	0.0236395	36.1748
	Medium	0	32.62	0.0376073	14.9966
	Medium	0	32.51	0.0327091	12.0001
	Medium	0	32.5	0.0339373	43.8398
	Medium	0	32.4	0.0361376	50.1925
	Medium	0	30.4	0.046695	52.2839
	A2	ΔCn	IonScore	Exp Value	RT [min]
	High	0	32.69	0.00427924	98.8727
IPI00656169.1	Isoform 3 of Cyclin-dependent kinase 9	catalytic activity; nucleotide binding		metabolic process	28.0084
	A2	ΔCn	IonScore	Exp Value	RT [min]
	High	0	44	0.00247424	15.8726
IPI00120414.1	Isoform 3 of DnaJ homolog subfamily A member 3, mitochondrial	enzyme regulator activity; protein binding; nucleotide binding; metal ion binding	nucleus; cytoplasm; mitochondrion; organelle lumen; cytosol; membrane	metabolic process; regulation of biological process; cell organization and biogenesis; cell death; response to stimulus; cell communication; cell differentiation; development; cell proliferation; defense response	46.8179
	A2	ΔCn	IonScore	Exp Value	RT [min]
	High	0	40.28	0.00527847	125.464
	A2	ΔCn	IonScore	Exp Value	RT [min]
	High	0	62.59	4.01263e-05	107.007
IPI00336873.1	Isoform 3 of Heterogeneous nuclear ribonucleoprotein D0	nucleotide binding; DNA binding; RNA binding; protein binding	nucleus; cytoplasm; cytosol	metabolic process; regulation of biological process	32.7341
	A2	ΔCn	IonScore	Exp Value	RT [min]
	High	0	53.2	0.000183555	94.8854
	High	0	48.36	0.00113204	56.426
	High	0	41.34	0.0017812	14.855
	High	0	37.32	0.013503	81.4439
	High	0	36.82	0.0113967	18.242
	Medium	0	34.27	0.0260194	48.061
	Medium	0	31.02	0.0377944	17.0884
	A2	ΔCn	IonScore	Exp Value	RT [min]
	High	0	90.41	4.45858e-09	40.5485
	High	0	74.51	2.46913e-06	88.908
	High	0	67.05	1.22389e-05	16.4834
	High	0	66.93	7.5227e-06	69.6879
	High	0	65.95	1.90573e-05	110.092
	High	0	59.41	6.26596e-05	77.0113
	High	0	55.03	0.000107091	19.7711
	High	0	46.62	0.000300524	10.2663
	High	0	44.21	0.00132002	40.7857
	High	0	38.68	0.00339475	11.2839
	High	0	36.06	0.0130808	60.9288
	High	0	35.98	0.0177148	81.1409
	High	0	34.49	0.00524556	23.6912
	High	0	33.08	0.0174428	10.4683
	Medium	0	31.1	0.0485931	27.8992
	Medium	0	31.1	0.0563555	37.7306
	Medium	0	27.53	0.0320536	38.447
	Medium	0.2	23.62	0.0360643	44.401
IPI00752391.1	Isoform 3 of Regulation of nuclear pre-mRNA domain-containing protein 1B	protein binding	nucleus; organelle lumen	metabolic process; regulation of biological process; cell proliferation	25.321
	A2	ΔCn	IonScore	Exp Value	RT [min]
	High	0	64.84	2.31471e-05	57.7891
	High	0	51.25	0.000422565	65.9747
	Medium	0	33.75	0.0262717	62.4157
	High	0	33.49	0.0135433	83.1444
	Medium	0	31.3	0.0405497	11.8151
IPI00223372.3	Isoform 3 of RNA-binding protein 39	nucleotide binding; RNA binding; protein binding	nucleus; cytoplasm; cytoskeleton	metabolic process; regulation of biological process	39.7932
	A2	ΔCn	IonScore	Exp Value	RT [min]
	High	0	74.33	2.29873e-06	79.6148
	Medium	0	33.43	0.0226063	89.1298
IPI00474158.4	Isoform 3 of Serine/arginine-rich splicing factor 7	nucleotide binding; RNA binding; protein binding; metal ion binding	nucleus	metabolic process; regulation of biological process	17.8789
	A2	ΔCn	IonScore	Exp Value	RT [min]
	High	0	55.32	0.000211511	43.0853
	High	0	49.23	0.000952206	36.6508
	High	0	37.54	0.0131443	55.8704
IPI00759870.1	Isoform 4 of Heterogeneous nuclear ribonucleoproteins C1/C2	nucleotide binding; RNA binding; protein binding	nucleus; spliceosomal complex	metabolic process	32.2038
	A2	ΔCn	IonScore	Exp Value	RT [min]
	High	0	70.5	5.29849e-06	69.2815
	High	0	51.48	0.000280574	11.2335
	High	0	48.08	0.00019683	73.8965
	High	0	38.35	0.0075887	51.6536
	High	0	37.6	0.00548276	22.8005
IPI00404685.6	Isoform 4 of Myelin expression factor 2				53.5104
	A2	ΔCn	IonScore	Exp Value	RT [min]
	Medium	0	28.89	0.0346047	33.7724
IPI00471478.1	Isoform 4 of Plasminogen activator inhibitor 1 RNA-binding protein	RNA binding; protein binding	nucleus; cytoplasm; membrane	cell death; regulation of biological process; metabolic process	25.6631
	A2	ΔCn	IonScore	Exp Value	RT [min]
	Medium	0	30.03	0.0621691	13.8484
	A2	ΔCn	IonScore	Exp Value	RT [min]
	High	0	41.86	0.00304962	48.3166
IPI00417165.3	Isoform 6 of Protein enabled homolog	protein binding			56.3225
	A2	ΔCn	IonScore	Exp Value	RT [min]
	High	0	36.38	0.0124278	38.8739
	High	0	35.19	0.0172231	19.5615
IPI00230597.1	Isoform A of Fragile X mental retardation syndrome-related protein 1	RNA binding; protein binding	nucleus; cytoplasm	development; metabolic process; regulation of biological process; cell differentiation	60.7785
	A2	ΔCn	IonScore	Exp Value	RT [min]
	High	0	68.84	9.06483e-06	126.539
	High	0	56.05	9.62214e-05	47.5196
	Medium	0	31.63	0.0517363	63.9527
	A2	ΔCn	IonScore	Exp Value	RT [min]
	High	0	69.42	8.12586e-06	76.2218
	High	0	68.59	9.93401e-06	52.3613
	High	0	64.96	2.62823e-05	48.9505
	High	0	50.94	8.09405e-05	36.1371
	High	0	45.68	0.00200228	17.4305
	High	0	36	0.0123459	8.77218
	Medium	0	34.7	0.0244815	25.0218
	Medium	0	34.51	0.021346	110.741
	Medium	0	32.08	0.041007	116.677
	Medium	0	31.9	0.0472296	48.0742
	Medium	0	30.23	0.042584	101.2
IPI00230540.1	Isoform Mt-VDAC1 of Voltage-dependent anion-selective channel protein 1	nucleotide binding; transporter activity; protein binding	cytoplasm; mitochondrion; membrane; organelle lumen	defense response; response to stimulus; transport; cell death; cell communication; regulation of biological process	30.7366
	A2	ΔCn	IonScore	Exp Value	RT [min]
	High	0	67.89	8.9649e-06	56.734
	High	0	53.96	0.000131787	74.992
	High	0	35.09	0.00656653	49.6291
IPI00230459.1	Isoform RRp41 of Ribosome-binding protein 1		nucleus; organelle lumen; cytoplasm; endoplasmic reticulum; membrane	metabolic process; regulation of biological process; transport	66.4142
	A2	ΔCn	IonScore	Exp Value	RT [min]
	High	0	42.51	0.00355704	6.94234
	A2	ΔCn	IonScore	Exp Value	RT [min]
	High	0	77.04	1.03494e-06	22.4435
	High	0	41.3	0.00424029	85.2011
	High	0	39.78	0.00508098	92.6432
	High	0	32.5	0.0138055	49.7754
IPI00222560.7	Isoform Short of Eukaryotic translation initiation factor 4H	nucleotide binding; RNA binding	cytoplasm	metabolic process; reproduction	25.1705
	A2	ΔCn	IonScore	Exp Value	RT [min]
	Medium	0	31.96	0.0349282	121.807
	A2	ΔCn	IonScore	Exp Value	RT [min]
	High	0	95.07	2.77254e-08	45.905
	High	0	91.22	3.36394e-08	54.7202
	High	0	76.58	5.80235e-07	111.105
	High	0	72.95	1.85052e-06	61.2315
	High	0	64.95	2.3048e-05	36.6138
	High	0	51.86	0.00026	36.3784
	High	0	51.67	0.000115731	87.3582
	High	0	47.71	0.000841239	63.1304
	High	0	47.37	0.000805302	46.2774
	High	0	46.8	0.00115956	102.42
	High	0	45.44	0.00182743	92.0329
	High	0	44.45	0.00107138	68.8822
	High	0	44.25	0.00195435	41.016
	High	0	40.19	0.00209626	102.678
	High	0	34.7	0.00306654	67.0838
	High	0	32.3	0.0121302	30.4506
	Medium	0	27.45	0.0523471	7.74798
IPI00798595.3	Isoform Zeta of Lamina-associated polypeptide 2, isoforms alpha/zeta	DNA binding; protein binding	chromosome; nucleus; membrane	metabolic process; regulation of biological process	24.9751
	A2	ΔCn	IonScore	Exp Value	RT [min]
	High	0	39.93	0.00369406	13.1801
IPI00308276.5	Kelch repeat and BTB domain-containing protein 3	protein binding			69.506
	A2	ΔCn	IonScore	Exp Value	RT [min]
	High	0	30.33	0.00769269	44.401
IPI00876179.1	Keratin, type I cytoskeletal 15	structural molecule activity; protein binding	cytoskeleton		49.1071
	A2	ΔCn	IonScore	Exp Value	RT [min]
	High	0	49.52	0.000688546	17.2999
	High	0	41.65	0.00509172	35.1006
	High	0	38.69	0.00430635	36.2614
	A2	ΔCn	IonScore	Exp Value	RT [min]
	High	0	56.63	0.000119499	92.4565
	High	0	50.3	0.000663077	21.4147
IPI00314520.3	KH domain-containing, RNA-binding, signal transduction-associated protein 3	RNA binding; protein binding	nucleus	metabolic process; regulation of biological process	38.7836
	A2	ΔCn	IonScore	Exp Value	RT [min]
	High	0.0976	36.72	0.012439	30.8015
	Medium	0	31.77	0.0272429	38.3069
IPI00311181.1	Krueppel-like factor 13	DNA binding; metal ion binding	nucleus	metabolic process; regulation of biological process; cell proliferation; cell differentiation; development	31.1165
	A2	ΔCn	IonScore	Exp Value	RT [min]
	High	0	50.9	0.000496233	51.0559
IPI00129395.2	Large neutral amino acids transporter small subunit 1	transporter activity	cytoplasm; cytosol; membrane	transport; development; cell differentiation	55.8355
	A2	ΔCn	IonScore	Exp Value	RT [min]
	High	0	47.3	0.000916147	34.326
IPI00319994.6	L-lactate dehydrogenase A chain	nucleotide binding; catalytic activity; protein binding	cytoplasm; mitochondrion; cytosol	metabolic process; cell communication; response to stimulus; cell death; regulation of biological process	36.4752
	A2	ΔCn	IonScore	Exp Value	RT [min]
	High	0	124.81	3.35325e-12	116.772
	High	0	62.42	3.34226e-05	32.1605
	High	0	50.35	0.000624581	48.4845
	High	0	39.91	0.000581936	92.8031
	High	0	36.32	0.00464358	85.3119
	High	0	36.06	0.019262	54.3424
	Medium	0	33.27	0.0301896	41.3492
	High	0	33.13	0.0136924	29.0785
	Medium	0	27.23	0.0264928	42.6361
	A2	ΔCn	IonScore	Exp Value	RT [min]
	High	0	55.38	0.000202524	46.9993
IPI00124051.1	MAGUK p55 subfamily member 5	catalytic activity; protein binding	cytoplasm; membrane	cell communication; cell differentiation; cell organization and biogenesis; cellular homeostasis; development; metabolic process	77.1816
	A2	ΔCn	IonScore	Exp Value	RT [min]
	High	0	33.02	0.00419063	121.546
	A2	ΔCn	IonScore	Exp Value	RT [min]
	High	0	35.14	0.0169633	17.9468
IPI00406423.2	Mas-related G-protein coupled receptor member A5	signal transducer activity; receptor activity	membrane	cell communication; regulation of biological process; response to stimulus	35.071
	A2	ΔCn	IonScore	Exp Value	RT [min]
	High	0	34.94	0.00857677	110.139
	Medium	0	27.88	0.0421988	85.4918
IPI00114819.3	Methylosome protein 50	protein binding	nucleus; cytoplasm; Golgi	metabolic process; regulation of biological process; cell proliferation; cell differentiation; development; reproduction	36.9192
	A2	ΔCn	IonScore	Exp Value	RT [min]
	High	0	47.66	0.000705293	123.196
	A2	ΔCn	IonScore	Exp Value	RT [min]
	High	0	67.12	7.0163e-06	49.4287
	High	0	53.18	0.00028658	71.0442
IPI00626752.2	Mitotic checkpoint protein BUB3	protein binding	chromosome; nucleus	cell organization and biogenesis; reproduction; cell division; regulation of biological process	36.9311
	A2	ΔCn	IonScore	Exp Value	RT [min]
	High	0	52.34	0.000202164	29.5987
	Medium	0	30.39	0.0529272	21.1616
IPI00831369.1	MKIAA4049 protein	protein binding; structural molecule activity	nucleus; organelle lumen; cytoplasm; cytoskeleton; membrane	cell division; cell organization and biogenesis; cell communication; metabolic process; regulation of biological process; response to stimulus; transport	244.099
	A2	ΔCn	IonScore	Exp Value	RT [min]
	High	0	53.77	0.000302646	99.6139
	High	0	52.01	0.00021057	119.567
	Medium	0	31.02	0.0592218	43.9313
	Medium	0	18.86	0.057487	38.4621
	A2	ΔCn	IonScore	Exp Value	RT [min]
	High	0	126.76	1.37904e-11	97.2414
	High	0	105.39	1.75464e-09	54.6142
	High	0	103.12	3.4127e-09	86.5888
	High	0	98.04	9.0924e-09	85.0073
	High	0	94.33	2.83559e-08	86.2189
	High	0	93.58	2.925e-08	59.9759
	High	0	92.33	3.04676e-08	115.526
	High	0	88.11	8.44482e-08	104.106
	High	0	87.71	7.93797e-08	70.2699
	High	0	86.34	7.8044e-08	77.6948
	High	0	84.49	1.66435e-07	63.9108
	High	0	80.2	4.61739e-07	61.8679
	High	0	79.52	5.26601e-07	114.686
	High	0	77.2	6.33566e-07	40.7117
	High	0	76.64	1.48705e-06	82.9888
	High	0	76.38	1.57879e-06	46.5964
	High	0	73.01	2.70019e-06	95.9678
	High	0	72.25	2.42732e-06	38.4146
	High	0	72.2	3.71177e-06	76.9391
	High	0	70.76	8.35263e-07	85.84
	High	0	70.6	6.26658e-06	28.3796
	High	0	69.3	2.45554e-06	33.5775
	High	0	69.19	5.36241e-07	71.613
	High	0	69.04	6.6049e-06	112.456
	High	0	68.52	7.84575e-06	99.5123
	High	0	67.77	3.09152e-06	44.3118
	High	0	67.64	1.11663e-05	22.6303
	High	0	67.27	3.05624e-06	32.8287
	High	0	66.55	1.22052e-05	92.2646
	High	0	66.43	1.61987e-05	117.374
	High	0	64.88	1.84487e-05	51.1809
	High	0	63.44	2.91666e-05	48.6714
	High	0	63.35	3.31296e-05	47.3007
	High	0	62.27	3.74136e-05	67.7357
	High	0	62.24	3.7464e-05	91.8607
	High	0	61.86	3.11478e-05	44.4905
	High	0	61.74	1.62782e-05	32.7466
	High	0	61.11	5.03013e-05	90.3395
	High	0	61	4.75803e-05	34.1992
	High	0	60.69	1.9536e-05	14.2727
	High	0	60.28	2.17046e-05	60.6138
	High	0	59.73	6.84776e-05	76.2866
	High	0	55.8	0.00019293	44.9642
	High	0	54.99	0.000225039	117.092
	High	0	54.97	0.000227829	40.9481
	High	0	54.9	5.59817e-05	51.0023
	High	0	54.74	0.000146885	24.6877
	High	0	54.22	0.000252232	12.5825
	High	0	53.51	0.000223719	109.393
	High	0	53.36	0.000124556	24.6079
	High	0	53.17	0.000290374	84.4369
	High	0	52.48	0.00033529	43.5188
	High	0	52.22	0.000320888	16.2009
	High	0	52.11	0.000498601	57.3033
	High	0	51.05	0.000544561	50.036
	High	0	50.62	0.000230178	56.8043
	High	0	50.59	0.000291572	37.0891
	High	0	50.19	0.000318267	28.0917
	High	0	49.64	0.000227606	35.0778
	High	0	49.27	0.000404009	34.6359
	High	0	49.1	0.000876566	82.4068
	High	0	48.56	0.000601844	89.3227
	High	0	48.46	0.000911676	17.7222
	High	0	48.27	0.00055851	15.8965
	High	0	47.92	0.00082978	36.3093
	High	0	46.6	0.00147893	76.0437
	High	0	46.42	0.00110483	46.2005
	High	0	45.42	0.00160764	91.4237
	High	0	44.26	0.00244295	47.5578
	High	0	44.21	0.00213744	84.8703
	High	0	44	0.00270514	127.647
	High	0	43.76	0.00128953	19.1224
	High	0	43.67	0.0023152	60.0967
	High	0	42.85	0.00226197	46.3232
	High	0	42.18	0.00312356	22.0769
	High	0	41.62	0.00411814	31.0242
	High	0	41.51	0.00449571	54.9785
	High	0	41.49	0.00456259	49.1752
	High	0	41.26	0.00563372	107.217
	High	0	40.2	0.0058159	84.8522
	High	0	40.13	0.00668681	57.9672
	High	0	39.76	0.00362488	35.4103
	High	0	39.46	0.00727567	40.7079
	High	0	38.73	0.00955859	53.1077
	High	0	38.69	0.00837609	23.1917
	High	0	38.53	0.00826959	44.4415
	High	0	38.47	0.00762368	10.9145
	High	0	38.13	0.0106363	39.0753
	High	0	37.91	0.0109139	37.8673
	High	0	37.8	0.00793283	21.1044
	High	0	37.36	0.0137006	30.4361
	High	0	37.24	0.0101291	53.8576
	High	0	37.19	0.0116597	9.35102
	High	0	37.15	0.0118157	10.3395
	High	0	36.48	0.00727569	9.98137
	High	0	36.07	0.00918246	18.4208
	High	0	35.97	0.016276	53.2462
	High	0	35.82	0.0150546	34.145
	High	0	35.67	0.0176569	126.542
	High	0	35.57	0.0201898	67.0903
	High	0	35.44	0.0116018	68.6715
	High	0	35.43	0.0139915	23.9229
	Medium	0	34.97	0.021971	39.8934
	Medium	0	34.7	0.0235158	52.4469
	High	0	34.59	0.0140926	34.6842
	Medium	0	34.46	0.0233121	32.6459
	High	0	34.22	0.014343	51.3244
	Medium	0	33.89	0.0258874	74.9764
	High	0	33.56	0.0184152	23.4655
	Medium	0	33.49	0.0210649	6.5075
	Medium	0	33.14	0.0317379	47.3337
	Medium	0	32.72	0.0360029	36.2163
	Medium	0	32.67	0.0405836	32.0453
	Medium	0	32.25	0.0290683	36.0203
	High	0	32.05	0.0108218	24.774
	Medium	0	31.88	0.0416099	17.761
	Medium	0	31.83	0.0299202	25.012
	Medium	0	31.74	0.0450832	72.9988
	Medium	0	31.69	0.048858	24.2648
	Medium	0	31.26	0.0407004	38.8594
	Medium	0	31	0.0274838	37.1661
	Medium	0	30.03	0.0577994	69.2411
	Medium	0	29.44	0.0501694	37.4095
	Medium	0	28.88	0.0248486	31.6915
	Medium	0	27.62	0.03771	20.0749
	Medium	0	25.54	0.0416089	37.3416
IPI00121297.1	Nascent polypeptide-associated complex subunit alpha	DNA binding; protein binding	nucleus; cytoplasm	metabolic process; regulation of biological process; transport	23.3697
	A2	ΔCn	IonScore	Exp Value	RT [min]
	High	0	78.35	1.08201e-06	51.9624
	A2	ΔCn	IonScore	Exp Value	RT [min]
	High	0	36.37	0.0120182	30.325
	High	0	35.77	0.0095346	92.0379
	Medium	0	33.77	0.0268226	30.0393
IPI00120886.3	Nuclease-sensitive element-binding protein 1	protein binding; DNA binding; RNA binding	extracellular; nucleus; spliceosomal complex; cytoplasm	metabolic process; regulation of biological process; development; cell proliferation; cell death; cell communication; response to stimulus; cell differentiation; cell division	35.7086
	A2	ΔCn	IonScore	Exp Value	RT [min]
	High	0	71	5.71916e-06	38.1342
	High	0	69.98	4.97285e-06	64.8412
	High	0	65.22	2.35075e-05	35.4756
	High	0	54.2	0.000192946	41.0681
	High	0	43.35	0.00265869	42.7426
	High	0	39.14	0.00646064	37.4544
	High	0	30.07	0.0106765	22.2656
	A2	ΔCn	IonScore	Exp Value	RT [min]
	High	0	54.66	5.21519e-05	23.0062
	High	0	34.47	0.0183638	92.0855
IPI00918511.1	phosphoserine aminotransferase isoform 2	catalytic activity	cytoplasm	metabolic process	40.1505
	A2	ΔCn	IonScore	Exp Value	RT [min]
	High	0	72.09	7.16899e-07	101.431
	High	0	55.77	0.000177052	53.2055
	High	0	30.06	0.0220433	28.822
	A2	ΔCn	IonScore	Exp Value	RT [min]
	High	0	60.13	2.95035e-05	120.667
	High	0	34.89	0.0161197	61.9556
IPI00421267.2	plectin isoform 1d	protein binding; structural molecule activity	cytoplasm; cytoskeleton; membrane	response to stimulus; cell organization and biogenesis	513.419
	A2	ΔCn	IonScore	Exp Value	RT [min]
	High	0	100.7	5.10683e-09	108.24
	High	0	84.49	1.61634e-07	115.785
	High	0	69.87	6.05352e-06	40.03
	High	0	62.56	3.9212e-05	71.9414
	High	0	62.41	2.95957e-05	100.913
	High	0	60.42	4.87046e-05	15.6079
	High	0	57.96	6.58218e-05	36.1169
	High	0	57.45	7.37537e-05	68.8462
	High	0	57.31	0.000100136	101.906
	High	0	55.94	9.21953e-05	44.7782
	High	0	55.49	0.00015664	65.744
	High	0	55.15	0.000191391	28.366
	High	0	55.05	0.000152553	67.7532
	High	0	54.65	1.67956e-05	124.272
	High	0	54.11	0.000107906	108.033
	High	0	52.4	0.000590401	44.7763
	High	0	52.33	0.000369003	16.3174
	High	0	52.06	0.000408229	40.4194
	High	0	51.98	0.000390464	94.0999
	High	0	51.8	0.000448611	110.669
	High	0	49.18	0.000721669	12.948
	High	0	48.98	0.00104025	104.383
	High	0	48.86	0.000109214	35.4639
	High	0	48.81	0.000777298	37.1702
	High	0	47.97	0.00097588	71.7486
	High	0	47.91	0.00032038	42.7574
	High	0	47.64	0.000526031	52.4067
	High	0	47.54	0.00130651	20.2757
	High	0	47.08	0.00136923	62.5768
	High	0	46.82	0.000864114	50.5425
	High	0	46.5	0.00129286	54.3182
	High	0	46.46	0.00143248	22.6746
	High	0	46.37	0.000935386	118.085
	High	0	45.03	0.0013143	85.0166
	High	0	44.42	0.00298344	48.713
	High	0	42.77	0.00342961	97.3289
	High	0	42.53	0.00345972	35.5435
	High	0	40.24	0.00542667	11.6856
	High	0	40.02	0.00425536	42.6251
	High	0	38.67	0.010133	57.7578
	High	0	38.14	0.00170342	110.294
	High	0	36.54	0.0144848	106.841
	High	0	35.28	0.00822741	54.2485
	Medium	0	35.08	0.0232842	91.2521
	High	0	35.05	0.0105505	34.5219
	Medium	0	34.65	0.0273186	34.719
	Medium	0	34.27	0.0274036	58.5955
	Medium	0	33.34	0.0297301	56.6015
	Medium	0	33.26	0.0352631	28.987
	Medium	0	32.75	0.0363921	58.6207
	Medium	0	31.96	0.0456582	120.439
	Medium	0	31.51	0.0381058	21.368
	Medium	0	31.47	0.0460859	38.0756
	Medium	0	30.72	0.0351176	63.0112
	Medium	0	29.5	0.0393267	71.1724
	High	0	28.92	0.0114127	132.407
IPI00970711.1	poly (ADP-ribose) polymerase family, member 4	catalytic activity; protein binding	nucleus; cytoplasm; cytoskeleton; membrane	metabolic process; defense response; response to stimulus; cell organization and biogenesis; cell death	215.998
	A2	ΔCn	IonScore	Exp Value	RT [min]
	Medium	0	30.18	0.0572762	10.0126
	A2	ΔCn	IonScore	Exp Value	RT [min]
	High	0	74.1	3.04039e-06	69.4453
	High	0	48.22	0.000829387	39.0774
	High	0	48.11	0.000978146	66.7052
	High	0	45.57	0.000661437	38.8443
	Medium	0	32.96	0.0221804	19.655
	Medium	0	31.55	0.0326126	98.6923
	Medium	0	29.88	0.0438963	27.7986
	Medium	0	29.18	0.0564653	72.4399
IPI00229726.2	Probable threonyl-tRNA synthetase 2, cytoplasmic	nucleotide binding; catalytic activity	cytoplasm	metabolic process	91.2603
	A2	ΔCn	IonScore	Exp Value	RT [min]
	High	0	34.85	0.00932921	37.8821
IPI00310247.7	Progressive ankylosis protein	transporter activity	membrane	transport; development; regulation of biological process	54.2624
	A2	ΔCn	IonScore	Exp Value	RT [min]
	High	0	39.7	0.0028556	125.127
IPI00133440.1	Prohibitin	protein binding; DNA binding	nucleus; organelle lumen; cytoplasm; mitochondrion; membrane	metabolic process; regulation of biological process; cell proliferation; cell organization and biogenesis; cell growth; cell death; cell communication; response to stimulus	29.8019
	A2	ΔCn	IonScore	Exp Value	RT [min]
	High	0	84.87	2.18799e-07	61.8565
	High	0	57.38	6.60858e-05	94.851
	High	0	34.36	0.00364605	53.5126
	A2	ΔCn	IonScore	Exp Value	RT [min]
	High	0	68.22	1.10736e-05	23.5956
	High	0	64.35	2.40937e-05	97.5683
	High	0	48.1	0.00081158	43.4762
	High	0	47.22	0.00125372	54.5592
	High	0	43.33	0.00213213	10.2733
	High	0	39.41	0.00604258	104.517
IPI00113870.1	Proliferating cell nuclear antigen	catalytic activity; DNA binding; protein binding; enzyme regulator activity	nucleus; organelle lumen; chromosome; cytoplasm; cytoskeleton	metabolic process; regulation of biological process; response to stimulus	28.7664
	A2	ΔCn	IonScore	Exp Value	RT [min]
	High	0	51.63	0.000547594	42.0367
	Medium	0	26.5	0.0275363	33.5564
	A2	ΔCn	IonScore	Exp Value	RT [min]
	High	0	43.98	0.000823886	44.2284
	High	0	42.71	0.00312102	39.2734
	Medium	0	33.55	0.0259423	22.29
IPI00986845.1	Proteasome subunit alpha type	catalytic activity	proteasome	metabolic process	29.4467
	A2	ΔCn	IonScore	Exp Value	RT [min]
	High	0	38.16	0.00667546	58.4787
IPI00131406.1	Proteasome subunit alpha type-7	catalytic activity; protein binding	proteasome; nucleus; cytoplasm; cytosol	metabolic process	27.8376
	A2	ΔCn	IonScore	Exp Value	RT [min]
	High	0	49.97	0.000562371	65.0176
	A2	ΔCn	IonScore	Exp Value	RT [min]
	High	0	67.72	1.41152e-06	13.009
	High	0	58.27	0.000118404	34.6315
	High	0	49.73	0.000397989	41.8145
	High	0	38.76	0.00288709	32.182
	Medium	0	30.87	0.0396955	38.5211
IPI00271951.5	protein disulfide-isomerase A4	catalytic activity; metal ion binding	cytoplasm; endoplasmic reticulum; organelle lumen; cell surface	metabolic process; cellular homeostasis; regulation of biological process	72.3246
	A2	ΔCn	IonScore	Exp Value	RT [min]
	High	0	43.03	0.00399185	13.5403
	A2	ΔCn	IonScore	Exp Value	RT [min]
	Medium	0	32.7	0.0307182	13.1701
IPI00129319.3	Protein phosphatase 1 regulatory subunit 7	protein binding	nucleus		41.2665
	A2	ΔCn	IonScore	Exp Value	RT [min]
	High	0	61.09	3.91352e-05	115.166
	A2	ΔCn	IonScore	Exp Value	RT [min]
	High	0	57.96	6.69415e-05	119.5
	Medium	0	30.97	0.0497097	14.3561
IPI00133920.3	Protein SEC13 homolog	protein binding	chromosome; nucleus; membrane; cytoplasm; endoplasmic reticulum	transport	35.5431
	A2	ΔCn	IonScore	Exp Value	RT [min]
	High	0	49.39	0.000451114	59.6076
	High	0	45.88	0.00176239	87.7887
	A2	ΔCn	IonScore	Exp Value	RT [min]
	High	0	89.27	7.8199e-08	37.555
	High	0	42.2	0.00202159	94.629
	High	0	40.25	0.00596646	52.1207
IPI00130883.1	Putative RNA-binding protein 3	nucleotide binding; RNA binding	nucleus; cytoplasm; ribosome	metabolic process; regulation of biological process; response to stimulus	16.5947
	A2	ΔCn	IonScore	Exp Value	RT [min]
	High	0	50	0.000527	110.518
	High	0	31.77	0.00362574	28.4804
	A2	ΔCn	IonScore	Exp Value	RT [min]
	High	0	58.56	0.00010588	83.7803
	High	0	41.17	0.00324248	60.3711
	High	0	36.84	0.0044094	60.6505
	Medium	0	34.9	0.0196583	45.3516
	Medium	0	31.86	0.0444085	97.8996
IPI00475155.1	QM protein (Fragment)	structural molecule activity	cytoplasm; endoplasmic reticulum; ribosome; cytosol	metabolic process	15.138
	A2	ΔCn	IonScore	Exp Value	RT [min]
	High	0	35.44	0.00938718	28.2082
	A2	ΔCn	IonScore	Exp Value	RT [min]
	High	0	71.35	4.05252e-06	103.7
	High	0	38.79	0.0061176	87.5803
IPI00470167.3	reticulon-4 isoform B1	protein binding	nucleus; cytoplasm; endoplasmic reticulum; membrane	development; cell differentiation; cell organization and biogenesis; regulation of biological process; cellular component movement; cell growth; cell communication; transport; response to stimulus	38.3801
	A2	ΔCn	IonScore	Exp Value	RT [min]
	High	0	74.69	1.94945e-06	93.739
	High	0	66.39	1.83118e-05	33.8982
	High	0	41.9	0.00439691	42.6748
	High	0	40.26	0.00173779	14.311
	Medium	0	29.55	0.0310014	84.6119
	A2	ΔCn	IonScore	Exp Value	RT [min]
	High	0	49.73	0.000318711	60.5587
IPI00313296.3	Ribonuclease inhibitor	enzyme regulator activity	cytoplasm; extracellular	metabolic process; regulation of biological process; development	49.7841
	A2	ΔCn	IonScore	Exp Value	RT [min]
	High	0	50.11	0.000734655	50.6083
	High	0	45.98	0.00183205	50.1987
	High	0	38.63	0.00654596	44.6401
IPI00109401.1	RNA polymerase II-associated protein 3	protein binding			74.05
	A2	ΔCn	IonScore	Exp Value	RT [min]
	High	0	41.05	0.00481742	28.9936
	High	0	39.81	0.00602281	23.8529
	Medium	0	29.73	0.0352231	31.3589
	Medium	0	28.1	0.0525823	47.9286
IPI00807971.1	Rpl18a protein	structural molecule activity	cytoplasm; ribosome; cytosol	metabolic process	17.4739
	A2	ΔCn	IonScore	Exp Value	RT [min]
	High	0	37.4	0.00996286	49.773
IPI00119581.2	rRNA 2'-O-methyltransferase fibrillarin	RNA binding; catalytic activity	nucleus; organelle lumen	metabolic process	34.2857
	A2	ΔCn	IonScore	Exp Value	RT [min]
	High	0	52.25	0.000377054	42.2222
	High	0	26.13	0.0159677	59.2041
	A2	ΔCn	IonScore	Exp Value	RT [min]
	High	0	85.59	2.0939e-07	59.0666
	High	0	77.74	1.09879e-06	55.1157
	High	0	60.48	5.77958e-05	77.1997
	High	0	57.16	0.000108462	101.693
	High	0	53.21	0.000245928	47.2734
	High	0	45.64	0.001314	77.5115
IPI00121135.5	Serine/arginine-rich splicing factor 2	nucleotide binding; RNA binding; protein binding	nucleus; organelle lumen; spliceosomal complex	metabolic process	25.4612
	A2	ΔCn	IonScore	Exp Value	RT [min]
	High	0	37.72	0.0105314	42.0259
IPI00120374.1	Serine/threonine-protein phosphatase 2A catalytic subunit alpha isoform	catalytic activity; protein binding; metal ion binding	chromosome; cytoskeleton; nucleus; cytoplasm; cytosol; membrane	metabolic process; regulation of biological process; reproduction; cell communication; response to stimulus; cell differentiation; cell organization and biogenesis; development	35.5854
	A2	ΔCn	IonScore	Exp Value	RT [min]
	High	0	51.06	0.00047045	75.7493
	High	0	37.3	0.00851905	82.5935
	A2	ΔCn	IonScore	Exp Value	RT [min]
	High	0	75.86	1.02081e-06	67.5427
	High	0	75.06	1.9072e-06	100.189
	High	0	70.66	6.20208e-06	56.5336
	High	0	68.25	1.14612e-05	24.6014
	High	0	68.21	1.69129e-06	111.041
	High	0	61.11	4.07754e-05	90.3552
	High	0	50.51	0.000594876	53.495
	High	0	49.68	0.000699164	87.8268
	High	0	48.02	0.000595548	54.201
	High	0	44.31	0.00160505	38.6418
	High	0	42.33	0.0032836	58.0184
	High	0	40.47	0.00461278	79.2621
	High	0	38.14	0.00989828	116.32
	High	0	34.82	0.0108112	72.793
	High	0	34.42	0.00484289	127.182
	Medium	0	31.06	0.0544484	53.7741
	High	0	27.78	0.0130879	96.7602
	Medium	0	26.52	0.0511426	10.9727
IPI00918973.1	Serine-threonine kinase receptor-associated protein	protein binding; catalytic activity	nucleus; spliceosomal complex; cytoplasm; mitochondrion; cytosol; membrane	metabolic process; regulation of biological process; cell communication; response to stimulus	38.418
	A2	ΔCn	IonScore	Exp Value	RT [min]
	High	0	51.29	8.76763e-05	52.2454
	High	0	48.05	0.000964335	74.4087
	High	0	43.29	0.001601	61.1921
	A2	ΔCn	IonScore	Exp Value	RT [min]
	High	0	33.4	0.013027	6.82513
	Medium	0	30.13	0.0510003	35.582
IPI00828824.1	set1/Ash2 histone methyltransferase complex subunit ASH2 isoform b	DNA binding; protein binding; metal ion binding	nucleus; organelle lumen	metabolic process; regulation of biological process; response to stimulus; cell proliferation; cell organization and biogenesis	60.1326
	A2	ΔCn	IonScore	Exp Value	RT [min]
	High	0	48	0.00114192	109.373
	Medium	0	34.5	0.0246595	24.0138
IPI00653231.1	sideroflexin-3 isoform 3	transporter activity	cytoplasm; mitochondrion; membrane	transport	30.932
	A2	ΔCn	IonScore	Exp Value	RT [min]
	High	0	86.12	1.96207e-07	60.1968
	High	0	67.27	5.95311e-06	124.924
IPI00111271.1	Signal recognition particle receptor subunit beta	nucleotide binding; protein binding	cytoplasm; endoplasmic reticulum; membrane	cell communication; regulation of biological process; response to stimulus	29.5607
	A2	ΔCn	IonScore	Exp Value	RT [min]
	High	0	58.36	0.000106493	43.4536
	A2	ΔCn	IonScore	Exp Value	RT [min]
	High	0	37.15	0.012847	55.2557
IPI00113731.2	Sphingolipid delta(4)-desaturase DES1	catalytic activity	cytoplasm; mitochondrion; endoplasmic reticulum; membrane	metabolic process	38.2165
	A2	ΔCn	IonScore	Exp Value	RT [min]
	High	0	37.74	0.0106261	82.0369
	A2	ΔCn	IonScore	Exp Value	RT [min]
	High	0	62.95	3.58189e-05	67.8357
	High	0	50.3	0.000160053	67.5776
	High	0	46.82	0.00149426	14.1674
	High	0	42.01	0.00333324	10.2686
	High	0	41.61	0.00554953	21.466
	High	0	39.54	0.00262925	10.7628
	Medium	0	33.6	0.0248159	79.5008
	Medium	0	32.47	0.0409674	21.6444
	High	0	31.5	0.0100882	73.021
IPI00989397.1	src substrate cortactin	DNA binding	membrane		32.1935
	A2	ΔCn	IonScore	Exp Value	RT [min]
	High	0	62.95	3.58189e-05	67.8357
	High	0	46.68	0.00122641	51.5296
	High	0	30.92	0.00357742	94.9832
	A2	ΔCn	IonScore	Exp Value	RT [min]
	High	0	92.52	1.47216e-08	106.413
IPI00126072.2	Synaptic vesicle membrane protein VAT-1 homolog	nucleotide binding; metal ion binding; catalytic activity	cytoplasm; mitochondrion; membrane	cell organization and biogenesis; regulation of biological process; metabolic process	43.069
	A2	ΔCn	IonScore	Exp Value	RT [min]
	High	0	73.47	2.7684e-06	117.189
	A2	ΔCn	IonScore	Exp Value	RT [min]
	High	0	40.27	0.00491005	115.66
	High	0	31.28	0.00938362	117.245
	Medium	0	30.69	0.0311808	59.3964
	Medium	0	30.43	0.0522608	35.4661
IPI00266281.4	Thioredoxin-like protein 1	catalytic activity	proteasome; nucleus; cytoplasm	metabolic process; transport; cellular homeostasis; regulation of biological process	32.2167
	A2	ΔCn	IonScore	Exp Value	RT [min]
	High	0	58.25	0.00010122	49.8235
	High	0	37.57	0.00678941	60.1295
	A2	ΔCn	IonScore	Exp Value	RT [min]
	High	0	73.8	2.78052e-06	61.9009
	High	0	46.68	0.00115553	52.6757
	High	0	35.94	0.013842	42.5755
	High	0	35.9	0.0121323	37.0297
	Medium	0	33.59	0.0255513	44.2332
IPI00124692.1	Transaldolase	catalytic activity	cytoplasm; cytosol	metabolic process	37.3634
	A2	ΔCn	IonScore	Exp Value	RT [min]
	High	0	36.89	0.0140795	69.4594
IPI00115900.2	Transcription factor HIVEP2	DNA binding; metal ion binding	nucleus; organelle lumen	metabolic process; regulation of biological process; cell communication; response to stimulus	266.537
	A2	ΔCn	IonScore	Exp Value	RT [min]
	Medium	0	28.18	0.0258493	38.6499
IPI00118447.1	Transcriptional activator protein Pur-alpha	translation regulator activity; DNA binding; protein binding	nucleus; chromosome; organelle lumen; cytoplasm	metabolic process; regulation of biological process; cell death; development; cell proliferation; cell differentiation	34.8624
	A2	ΔCn	IonScore	Exp Value	RT [min]
	High	0	47.06	0.000737957	88.605
	High	0	36.93	0.0111523	103.359
	A2	ΔCn	IonScore	Exp Value	RT [min]
	High	0	111.81	3.16403e-10	128.338
	High	0	89.73	7.00206e-08	108.541
	High	0	88.65	7.15724e-08	122.888
	High	0	76.77	1.0277e-06	76.649
	High	0	71.59	2.66622e-06	38.4037
	High	0	70.94	5.92759e-06	60.2228
	High	0	67.55	1.30614e-05	94.3649
	High	0	64.39	2.35271e-05	73.1758
	High	0	60.52	5.20317e-05	29.5569
	High	0	57.55	8.40287e-05	124.856
	High	0	55.48	0.000183049	132.454
	High	0	52.07	0.000400461	86.302
	High	0	51.3	0.000444415	50.8209
	High	0	48.54	0.000953819	54.0702
	High	0	46.24	0.00103987	130.232
	High	0	46.09	0.00232136	8.50779
	High	0	44.92	0.00163952	120.637
	High	0	44.7	0.00245831	109.284
	High	0	43.49	0.00271538	86.0329
	High	0	42.46	0.0036408	43.0493
	High	0	40.64	0.0037669	121.445
	High	0	40.3	0.00253845	55.3474
	High	0	39	0.00896355	71.9481
	High	0	37.09	0.0124785	24.6338
IPI00830604.1	tropomyosin alpha-1 chain isoform 2	protein binding; structural molecule activity	cytoskeleton; cytoplasm; membrane	development; regulation of biological process; metabolic process; cell differentiation; cell organization and biogenesis	32.6176
	A2	ΔCn	IonScore	Exp Value	RT [min]
	High	0	76.94	1.4505e-06	61.7103
	High	0	67.85	1.14759e-05	45.1368
	High	0	64.46	2.09128e-05	79.0686
	High	0	60.74	3.90886e-05	28.3258
	High	0	59.69	4.72555e-05	22.47
	High	0	58.54	9.8391e-05	33.9138
	High	0	57.83	0.000131194	74.4819
	High	0	56.62	0.00010061	49.6743
	High	0	56.2	0.000128098	30.4125
	High	0	55.15	0.000184517	48.462
	High	0	53.09	0.000151445	49.2275
	High	0	51.54	0.000393516	25.5309
	High	0	50.63	0.000430754	40.413
	High	0	46.16	0.00154825	77.5068
	High	0	45.03	0.00193298	58.4744
	High	0	44.31	0.00170142	36.895
	High	0	43.51	0.00334465	56.2416
	High	0	43.13	0.00377209	38.3344
	High	0	42.88	0.00327428	7.2088
	High	0	42.52	0.00193956	9.37422
	High	0	40.28	0.00662388	56.4368
	High	0	36.62	0.0168446	55.0583
	High	0	35.69	0.0128008	31.546
	High	0	35.57	0.0171946	16.9327
	Medium	0	32.62	0.0376073	14.9966
	Medium	0	32.51	0.0327091	12.0001
	Medium	0	32.5	0.0339373	43.8398
	Medium	0	32.43	0.0376604	22.9938
	Medium	0	32.4	0.0361376	50.1925
IPI00830884.1	tropomyosin alpha-1 chain isoform 4	protein binding; structural molecule activity	cytoskeleton; cytoplasm; membrane	development; regulation of biological process; metabolic process; cell differentiation; cell organization and biogenesis	32.8277
	A2	ΔCn	IonScore	Exp Value	RT [min]
	High	0	117.84	1.14942e-10	34.936
	High	0	82.86	2.76661e-07	49.8378
	High	0	76.94	1.4505e-06	61.7103
	High	0	70.03	5.00034e-06	41.3409
	High	0	67.85	1.14759e-05	45.1368
	High	0	64.46	2.09128e-05	79.0686
	High	0	61.61	2.71609e-05	44.7225
	High	0	60.74	3.90886e-05	28.3258
	High	0	59.69	4.72555e-05	22.47
	High	0	56.62	0.00010061	49.6743
	High	0	55.15	0.000184517	48.462
	High	0	54.11	0.000246281	52.5992
	High	0	53.09	0.000151445	49.2275
	High	0	51.54	0.000393516	25.5309
	High	0	49.21	0.000746089	60.3374
	High	0	46.16	0.00154825	77.5068
	High	0	45.03	0.00193298	58.4744
	High	0	44.31	0.00170142	36.895
	High	0	43.53	0.00327383	32.5955
	High	0	43.51	0.00334465	56.2416
	High	0	43.13	0.00377209	38.3344
	High	0	43.03	0.0034095	23.2514
	High	0	42.88	0.00327428	7.2088
	High	0	42.58	0.00363819	61.4915
	High	0	42.52	0.00193956	9.37422
	High	0	40.28	0.00662388	56.4368
	High	0	40.12	0.00516529	83.5641
	High	0	36.62	0.0168446	55.0583
	High	0	36.38	0.0157649	25.2166
	High	0	36.08	0.0161526	24.8533
	High	0	35.69	0.0128008	31.546
	High	0	35.57	0.0171946	16.9327
	Medium	0	34.87	0.0236395	36.1748
	Medium	0	32.51	0.0327091	12.0001
	Medium	0	32.5	0.0339373	43.8398
	Medium	0	32.4	0.0361376	50.1925
	Medium	0	30.4	0.046695	52.2839
IPI00403987.2	tropomyosin alpha-1 chain isoform 5	protein binding; structural molecule activity	cytoskeleton; cytoplasm; membrane	development; regulation of biological process; metabolic process; cell differentiation; cell organization and biogenesis	32.7998
	A2	ΔCn	IonScore	Exp Value	RT [min]
	High	0	117.84	1.14942e-10	34.936
	High	0	82.86	2.76661e-07	49.8378
	High	0	76.94	1.4505e-06	61.7103
	High	0	70.03	5.00034e-06	41.3409
	High	0	67.85	1.14759e-05	45.1368
	High	0	61.61	2.71609e-05	44.7225
	High	0	60.74	3.90886e-05	28.3258
	High	0	59.69	4.72555e-05	22.47
	High	0	56.62	0.00010061	49.6743
	High	0	55.15	0.000184517	48.462
	High	0	54.11	0.000246281	52.5992
	High	0	53.09	0.000151445	49.2275
	High	0	51.54	0.000393516	25.5309
	High	0	49.21	0.000746089	60.3374
	High	0	46.16	0.00154825	77.5068
	High	0	45.03	0.00193298	58.4744
	High	0	44.31	0.00170142	36.895
	High	0	43.53	0.00327383	32.5955
	High	0	43.51	0.00334465	56.2416
	High	0	43.13	0.00377209	38.3344
	High	0	43.03	0.0034095	23.2514
	High	0	42.88	0.00327428	7.2088
	High	0	42.58	0.00363819	61.4915
	High	0	42.52	0.00193956	9.37422
	High	0	40.28	0.00662388	56.4368
	High	0	40.12	0.00516529	83.5641
	High	0	36.62	0.0168446	55.0583
	High	0	36.38	0.0157649	25.2166
	High	0	36.08	0.0161526	24.8533
	High	0	35.57	0.0171946	16.9327
	High	0	35.55	0.0157555	72.8915
	Medium	0	34.87	0.0236395	36.1748
	Medium	0	32.51	0.0327091	12.0001
	Medium	0	32.4	0.0361376	50.1925
	Medium	0	30.4	0.046695	52.2839
IPI00831330.1	tropomyosin alpha-1 chain isoform 6	protein binding; structural molecule activity	cytoskeleton; cytoplasm; membrane	development; regulation of biological process; metabolic process; cell differentiation; cell organization and biogenesis	28.5395
	A2	ΔCn	IonScore	Exp Value	RT [min]
	High	0	76.94	1.4505e-06	61.7103
	High	0	67.85	1.14759e-05	45.1368
	High	0	64.46	2.09128e-05	79.0686
	High	0	60.74	3.90886e-05	28.3258
	High	0	59.69	4.72555e-05	22.47
	High	0	58.54	9.8391e-05	33.9138
	High	0	57.83	0.000131194	74.4819
	High	0	56.62	0.00010061	49.6743
	High	0	55.15	0.000184517	48.462
	High	0	53.09	0.000151445	49.2275
	High	0	52.33	0.000441517	44.5108
	High	0	52.16	0.000368226	39.8614
	High	0	51.54	0.000393516	25.5309
	High	0	50.63	0.000430754	40.413
	High	0	46.16	0.00154825	77.5068
	High	0	45.53	0.00103142	31.4694
	High	0	45.03	0.00193298	58.4744
	High	0	44.31	0.00170142	36.895
	High	0	43.51	0.00334465	56.2416
	High	0	43.13	0.00377209	38.3344
	High	0	42.52	0.00193956	9.37422
	High	0	42	0.00482051	38.2305
	High	0	40.28	0.00662388	56.4368
	High	0	36.62	0.0168446	55.0583
	High	0	35.69	0.0128008	31.546
	Medium	0	32.62	0.0376073	14.9966
	Medium	0	32.51	0.0327091	12.0001
	Medium	0	32.5	0.0339373	43.8398
	Medium	0	32.4	0.0361376	50.1925
	A2	ΔCn	IonScore	Exp Value	RT [min]
	High	0	36.87	0.0123765	61.1788
IPI00403810.2	Tubulin alpha-1C chain	nucleotide binding; catalytic activity; structural molecule activity	cytoplasm; cytoskeleton	metabolic process; cellular component movement; cell organization and biogenesis	49.8775
	A2	ΔCn	IonScore	Exp Value	RT [min]
	High	0	92.26	9.83554e-09	98.4135
	High	0	67.9	5.6439e-06	79.9579
	High	0	47.2	0.00114137	86.1722
	Medium	0	34.41	0.0251397	58.9891
	A2	ΔCn	IonScore	Exp Value	RT [min]
	High	0	80.99	6.14237e-07	64.2298
	High	0	80.55	5.78409e-07	80.3448
	High	0	72.01	3.90609e-06	29.0824
	High	0	58.42	0.000105968	40.1943
	High	0	53.91	0.000289388	58.8685
	High	0	50.65	0.000387878	51.3992
	High	0	45.77	0.00146859	90.4169
	High	0	40.72	0.00249508	62.7468
	High	0	39.92	0.00135473	20.0595
	High	0	37.88	0.0115924	34.4327
	High	0	37.44	0.0114401	46.7632
	High	0	37.36	0.0122681	79.393
IPI00170008.1	U2 small nuclear ribonucleoprotein A'	RNA binding; protein binding	nucleus; spliceosomal complex	metabolic process	28.3401
	A2	ΔCn	IonScore	Exp Value	RT [min]
	High	0	55.38	0.000153994	110.451
IPI00123589.1	UBX domain-containing protein 1	protein binding	proteasome; nucleus; cytoplasm; endoplasmic reticulum; membrane	metabolic process; regulation of biological process	33.552
	A2	ΔCn	IonScore	Exp Value	RT [min]
	High	0	45.17	0.00277025	132.58
	A2	ΔCn	IonScore	Exp Value	RT [min]
	High	0	53.62	0.000158813	100.388
	High	0	46.27	0.000104369	74.7434
	High	0	36.4	0.0102745	119.354
	High	0	32.75	0.00234731	91.7128
	Medium	0	31.78	0.0362404	19.8061
IPI00132955.1	UPF0562 protein C7orf55 homolog		cytoplasm; mitochondrion		12.6867
	A2	ΔCn	IonScore	Exp Value	RT [min]
	Medium	0	29.01	0.0559561	13.1768
IPI00111145.7	Uracil phosphoribosyltransferase (FUR1) homolog		nucleus; cytoplasm	metabolic process	34.2561
	A2	ΔCn	IonScore	Exp Value	RT [min]
	High	0	41.7	0.00520584	35.4259
	A2	ΔCn	IonScore	Exp Value	RT [min]
	High	0	54.45	0.000251245	100.156
	High	0	52.55	0.000375513	40.933
IPI00624876.3	Vasodilator-stimulated phosphoprotein	protein binding	cytoplasm; cytosol; cytoskeleton; membrane	development; cell differentiation; cell organization and biogenesis; response to stimulus	39.6419
	A2	ΔCn	IonScore	Exp Value	RT [min]
	High	0	94.5	1.90712e-08	91.5191
	High	0	85.77	2.09099e-07	60.0948
	High	0	70.85	5.25824e-06	54.1516
	High	0	68.75	8.76124e-06	60.106
	High	0	67.39	1.1144e-05	87.3884
	High	0	61.96	2.62041e-05	88.4909
	High	0	56.91	0.000107658	33.6126
	High	0	52.32	7.06296e-05	31.1816
	High	0	51.68	0.000197988	29.5924
	High	0	50.75	0.000325199	23.2573
	High	0	50.05	0.000576326	36.7168
	High	0	49.62	0.000669053	21.6423
	High	0	47.96	0.000392691	48.324
	High	0	47.95	0.00101566	49.6838
	High	0	46.75	0.000190214	36.3867
[truncated: 34 more rows]
